# Supplementary material for: Exceptionally high cumulative percentage of NUMTs originating from linear mitochondrial DNA molecules in the Hydra magnipapillata genome
Source: BMC Genomics. 2013 Jul 4;14:447. doi: 10.1186/1471-2164-14-447 (PMC3716686; doi:10.1186/1471-2164-14-447)
Supplement: Additional file 1: Table S1 and Table S2 — NUMTs detected in the H. magnipapillata genome, and parameters of alignments returned on BLASTN searches.Start and end indicates the positions of the alignments in the H. magnipapillata mitochondrial (mt-Chr 1 and mt-Chr 2) and nuclear genomes. Orientation corresponds to whether integration in the nuclear genome is 5’ > 3’ (+) or 3’ > 5’ (−). The E-value and identity with H. magnipapillata mtDNA are indicated as the expected value and % of identity, respectively, for each returned alignment. [file 1471-2164-14-447-S1.xls]

## Sheet: Table S1
Table S1 - NUMTs detected in the H. magnipapillata nuclear genome, and parameters of alignments returned on BLASTN searches
NUMT#	Identity with H.magnipapillata mt-Chr1	Length of NUMT	gap	mismatch	Starting nucleotide in H.magnipapillata mt-Chr1 sequence	Ending nucleotide in H.magnipapillata mt-Chr1 sequence	Starting nucleotide of NUMT insertion	Ending nucleotide of NUMT insertion	E-value	Genes included	Blast score	Orientation
HmaUn_WGA100408	98.15	54	1	0	1271	1324	394	341	1e-17	l-rRNA	99.6	+
HmaUn_WGA10060	91.43	70	6	0	1767	1836	1243	1312	3e-15	l-rRNA	91.7	-
HmaUn_WGA100629	99.91	1104	1	0	2027	3130	1104	1	0	l-rRNA_tRNA-Trp_COX2_ATP8_ATP6	2181	+
HmaUn_WGA100928	90.19	1703	149	7	6259	7949	1	1697	0	ND5_pseudoCOX1-2	2018	-
HmaUn_WGA102444.1	92.19	64	4	1	1195	1258	453	515	1e-11	l-rRNA	79.8	-
HmaUn_WGA102444.2	87.67	146	13	2	907	1052	212	352	5e-29	l-rRNA	137	-
HmaUn_WGA102595	99.52	1032	1	4	4261	5288	1032	1	0	COX3_ND2	1974	+
HmaUn_WGA103445	94.65	1178	58	5	2704	3879	1	1175	0	COX2_ATP8_ATP6_COX3	1796	-
HmaUn_WGA103498	99.91	1086	0	1	2270	3354	1	1086	0	COX2_ATP8_ATP6	2137	-
HmaUn_WGA104285	99.91	1085	0	1	2650	3734	1084	1	0	COX2_ATP8_ATP6	2135	+
HmaUn_WGA104828	99.59	1471	6	0	897	2367	1	1471	0	l-rRNA_tRNA-Trp_COX2	2868	-
HmaUn_WGA104902	98.39	62	1	0	8106	8167	62	1	2e-22	pseudoCOX1-2	115	+
HmaUn_WGA106154	99.58	1198	0	5	5380	6572	1	1198	0	ND2_ND5	2296	-
HmaUn_WGA106903	99.75	1186	1	2	819	2003	1	1185	0	l-rRNA	2311	-
HmaUn_WGA10694	99.84	1846	0	3	4022	5867	1843	1	0	COX3_ND2	3612	+
HmaUn_WGA107384	99.92	1246	0	1	3059	4303	1246	1	0	ATP8_ATP6_COX3	2454	+
HmaUn_WGA108070	99.38	1462	8	1	844	2305	1461	1	0	l-rRNA_tRNA-Trp_COX2	2819	+
HmaUn_WGA10878	99.85	1359	2	0	5147	6505	1359	1	0	ND2_ND5	2678	+
HmaUn_WGA110562.1	90.63	96	8	1	5869	5964	737	643	3e-21	ND2_ND5	111	+
HmaUn_WGA110562.2	85.02	227	30	1	6117	6343	451	229	1e-41	ND5	178	+
HmaUn_WGA110981	98.77	1053	7	6	2374	3421	1052	1	0	COX2_ATP8_ATP6	1937	+
HmaUn_WGA111609	99.92	1199	0	1	2154	3351	1	1199	0	COX2_ATP8_ATP6	2361	-
HmaUn_WGA11185	99.66	3550	10	2	3452	7001	1	3548	0	ATP6_COX3_ND2_ND5	6926	-
HmaUn_WGA116430	99.71	1393	4	0	4374	5766	1	1393	0	COX3_ND2	2730	-
HmaUn_WGA11831	98.75	80	1	0	8106	8185	80	1	3e-33	pseudoCOX1-2	151	+
HmaUn_WGA119375	99.69	1298	0	4	4034	5328	1297	1	0	COX3_ND2	2510	+
HmaUn_WGA119501	99.44	1065	1	5	2212	3275	1061	1	0	COX2_ATP8_ATP6	2024	+
HmaUn_WGA119515	98.15	54	1	0	1271	1324	778	725	1e-17	l-rRNA	99.6	+
HmaUn_WGA120249	99.8	1023	0	2	2125	3145	1	1023	0	COX2_ATP8_ATP6	1996	-
HmaUn_WGA12122	99.65	567	0	2	4031	4597	565	1	0	COX3	1092	+
HmaUn_WGA1281	85.67	328	40	2	5636	5961	1173	851	1e-69	ND2_ND5	272	+
HmaUn_WGA1299	99.92	1193	1	0	506	1698	1193	1	0	l-rRNA	2357	+
HmaUn_WGA14101	86.02	465	57	2	2952	3408	472	8	5e-109	ATP8_ATP6	402	+
HmaUn_WGA14254	99.9	2035	0	2	5901	7935	2033	1	0	ND2_ND5_pseudoCOX1-2	4002	+
HmaUn_WGA14267.1	89.22	538	44	3	4016	4543	3394	3927	7e-170	COX3	605	-
HmaUn_WGA14267.2	84.47	573	68	2	4587	5158	4062	4614	6e-124	ND2	452	-
HmaUn_WGA14267.3	89.93	1976	144	8	1767	3735	1462	3389	0	l-rRNA_tRNA-Trp_COX2_ATP8_ATP6	2369	-
HmaUn_WGA14315	99.75	2012	1	4	2352	4363	1	2008	0	COX2_ATP8_ATP6_COX3	3917	-
HmaUn_WGA15757.1	89.12	239	25	1	6600	6837	3963	3725	5e-66	ND5	260	+
HmaUn_WGA15757.2	83.86	254	39	2	6838	7090	3621	3369	9e-37	ND5	163	+
HmaUn_WGA15757.3	86.08	309	31	3	6218	6526	4403	4107	8e-68	ND5	266	+
HmaUn_WGA16330.1	92.86	70	5	0	6367	6436	805	736	1e-17	ND5	99.6	+
HmaUn_WGA16330.10	85.82	402	51	2	5193	5594	147496	147101	3e-89	ND2	337	+
HmaUn_WGA16330.11	87.1	434	49	1	2534	2967	149882	149456	2e-114	COX2_ATP8	420	+
HmaUn_WGA16330.12	89.09	486	52	1	6907	7391	141741	141256	6e-149	ND5	535	+
HmaUn_WGA16330.13	87.45	502	53	3	2979	3476	149379	148884	5e-134	ATP8_ATP6	486	+
HmaUn_WGA16330.14	87.78	581	63	4	22	602	151592	151020	6e-158	pseudoCOX1-1_tRNA-Met_l-rRNA	565	+
HmaUn_WGA16330.15	88.94	1067	87	10	641	1699	150941	149898	0	l-rRNA	1142	+
HmaUn_WGA16330.2	86.77	529	68	2	6464	6991	733	206	1e-131	ND5	478	+
HmaUn_WGA16330.3	95	80	4	0	4535	4614	148207	148128	5e-26	COX3	127	+
HmaUn_WGA16330.4	88.24	119	9	1	3973	4091	148867	148754	2e-25	COX3	125	+
HmaUn_WGA16330.5	88.98	127	14	0	5065	5191	147741	147615	3e-30	ND2	141	+
HmaUn_WGA16330.6	85.43	151	22	0	4734	4884	147992	147842	2e-25	ND2	125	+
HmaUn_WGA16330.7	87.57	169	20	1	7453	7620	141235	141067	3e-36	ND5	161	+
HmaUn_WGA16330.8	84.82	224	32	1	7865	8086	140800	140577	1e-38	pseudoCOX1-2	168	+
HmaUn_WGA16330.9	86.47	303	23	2	6624	6908	147077	146775	1e-75	ND5	291	+
HmaUn_WGA19654.1	86.25	80	10	1	104	183	9987	9909	6e-07	pseudoCOX1-2	63.9	+
HmaUn_WGA19654.2	90.71	592	51	3	3413	4001	4384	3794	0	ATP6_COX3	716	+
HmaUn_WGA19654.3	86.31	986	107	7	3990	4971	3760	2799	0	COX3_ND2	870	+
HmaUn_WGA20570	98.15	54	1	0	1271	1324	787	840	1e-17	l-rRNA	99.6	-
HmaUn_WGA20604	95.56	293	10	2	1	293	290	1	2e-127	pseudoCOX1-1_tRNA-Met	464	+
HmaUn_WGA20961	98.15	54	1	0	1271	1324	192	139	1e-17	l-rRNA	99.6	+
HmaUn_WGA21371	99.95	1843	1	0	3636	5478	1	1843	0	ATP6_COX3_ND2	3646	-
HmaUn_WGA21385.1	87.35	498	42	4	2596	3093	1615	1139	3e-135	COX2_ATP8_ATP6	490	+
HmaUn_WGA21385.2	90.51	1085	96	5	3116	4195	1083	1	0	ATP6_COX3	1298	+
HmaUn_WGA21427	97.58	3721	90	0	4401	8121	3721	1	0	COX3_ND2_ND5_pseudoCOX1-2	6663	+
HmaUn_WGA22019	84.15	328	37	3	7867	8193	16634	16947	2e-59	pseudoCOX1-2	238	-
HmaUn_WGA22513	99.8	1509	2	1	449	1956	1509	1	0	l-rRNA	2960	+
HmaUn_WGA23734.1	93.89	475	18	3	3805	4268	3695	4169	0	COX3	704	-
HmaUn_WGA23734.2	95.06	830	31	4	4	830	498	1320	0	pseudoCOX1-1_tRNA-Met_l-rRNA	1300	-
HmaUn_WGA23734.3	91.98	1048	72	5	4282	5329	4263	5298	0	COX3_ND2	1386	-
HmaUn_WGA23734.4	88.95	1158	99	8	7040	8194	6990	8121	0	ND5_pseudoCOX1-2	1259	-
HmaUn_WGA23734.5	93.02	1561	76	6	1637	3176	1907	3455	0	l-rRNA_tRNA-Trp_COX2_ATP8_ATP6	2236	-
HmaUn_WGA23734.6	90.78	1682	143	2	5312	6993	5313	6982	0	ND2_ND5	2109	-
HmaUn_WGA23753	89.83	59	6	0	8012	8070	5786	5728	9e-09	pseudoCOX1-2	69.9	+
HmaUn_WGA2423.1	93.06	72	5	0	7868	7939	59166	59237	7e-19	pseudoCOX1-2	103	-
HmaUn_WGA2423.2	83.13	166	16	1	3739	3904	57633	57786	3e-24	ATP6_COX3	121	-
HmaUn_WGA2423.3	90.7	172	12	2	4034	4205	57892	58059	1e-48	COX3	202	-
HmaUn_WGA2423.4	90.05	191	13	2	4250	4440	58071	58255	4e-54	COX3	220	-
HmaUn_WGA2423.5	87.63	299	26	2	4453	4750	58533	58821	1e-78	COX3_ND2	301	-
HmaUn_WGA2423.6	88.6	342	39	0	2509	2850	57290	57631	7e-99	COX2	369	-
HmaUn_WGA2423.7	90.13	527	39	3	1958	2480	53462	53979	5e-177	l-rRNA_tRNA-Trp_COX2	628	-
HmaUn_WGA24515	93.77	1236	73	2	3524	4756	1	1235	0	ATP6_COX3_ND2	1828	-
HmaUn_WGA24995	99.43	2090	1	10	313	2402	1	2079	0	l-rRNA_tRNA-Trp_COX2	3971	-
HmaUn_WGA25497.1	80.57	211	32	4	5866	6076	26443	26644	2e-09	ND2_ND5	71.9	-
HmaUn_WGA25497.2	79.92	259	52	0	5042	5300	25643	25901	3e-18	ND2	101	-
HmaUn_WGA25497.3	82.08	279	48	2	5423	5699	26030	26308	3e-30	ND2	141	-
HmaUn_WGA2556	98.15	54	1	0	1271	1324	249	302	1e-17	l-rRNA	99.6	-
HmaUn_WGA25571.1	91.82	1810	135	9	6385	8193	2235	4032	0	ND5_pseudoCOX1-2	2351	-
HmaUn_WGA25571.2	92.17	1993	155	1	3951	5942	1	1993	0	COX3_ND2_ND5	2706	-
HmaUn_WGA25615	98.9	997	6	1	524	1520	1627	636	0	l-rRNA	1889	+
HmaUn_WGA26420	99.93	1370	0	1	4533	5901	1	1370	0	COX3_ND2	2700	-
HmaUn_WGA27273.1	98.39	558	4	2	1	558	2754	2202	0	pseudoCOX1-1_tRNA-Met_l-rRNA	1025	+
HmaUn_WGA27273.2	99.17	601	3	1	1488	2088	1340	742	0	l-rRNA_tRNA-Trp	1146	+
HmaUn_WGA27273.3	98.79	742	9	0	2268	3009	742	1	0	COX2_ATP8	1400	+
HmaUn_WGA28339	97.41	2742	58	5	5451	8191	27931	25202	0	ND2_ND5_pseudoCOX1-2	4849	+
HmaUn_WGA28942.1	86.12	454	46	3	1095	1546	439	1	1e-109	l-rRNA	404	+
HmaUn_WGA28942.2	83.03	837	114	12	68	891	1349	528	3e-129	pseudoCOX1-1_tRNA-Met_l-rRNA	470	+
HmaUn_WGA28965	98.25	914	15	1	2843	3756	44656	43744	0	COX2_ATP8_ATP6	1677	+
HmaUn_WGA29794.1	94.62	372	18	2	2089	2459	19788	19418	2e-157	tRNA-Trp_COX2	563	+
HmaUn_WGA29794.2	91.62	1385	66	10	729	2085	21193	19831	0	l-rRNA_tRNA-Trp	1826	+
HmaUn_WGA3016.1	93.62	141	9	0	6988	7128	780	920	2e-50	ND5	208	-
HmaUn_WGA3016.2	86.73	761	86	5	6196	6949	11	763	0	ND5	688	-
HmaUn_WGA31314.1	90.66	439	29	7	4016	4449	2597	3028	3e-138	COX3	500	-
HmaUn_WGA31314.2	89.7	2000	149	10	1767	3735	619	2592	0	l-rRNA_tRNA-Trp_COX2_ATP8_ATP6	2345	-
HmaUn_WGA31830	99.89	1846	0	1	3312	5157	1	1844	0	ATP6_COX3_ND2	3638	-
HmaUn_WGA31933	96.68	934	27	1	7208	8141	2112	1183	0	ND5_pseudoCOX1-2	1604	+
HmaUn_WGA32082	98.14	806	15	0	2830	3635	1	806	0	COX2_ATP8_ATP6	1479	-
HmaUn_WGA32924.1	85.59	229	16	2	3374	3601	5	217	6e-50	ATP6	206	-
HmaUn_WGA32924.2	83.04	224	22	1	3710	3933	9294	9087	2e-37	ATP6_COX3	165	+
HmaUn_WGA32924.3	85.21	311	45	1	3376	3685	9605	9295	3e-61	ATP6	244	+
HmaUn_WGA32924.4	83.19	720	100	4	3959	4677	9007	8308	3e-129	COX3_ND2	470	+
HmaUn_WGA33207.1	87.79	131	9	2	8042	8171	8425	8549	5e-26	pseudoCOX1-2	127	-
HmaUn_WGA33207.2	90.09	323	22	4	7873	8194	3088	2775	3e-98	pseudoCOX1-2	367	+
HmaUn_WGA33207.3	93.17	586	25	1	119	689	8551	9136	0	pseudoCOX1-1_tRNA-Met_l-rRNA	864	-
HmaUn_WGA33207.4	95.58	1788	55	6	722	2505	9138	10905	0	l-rRNA_tRNA-Trp_COX2	2906	-
HmaUn_WGA33521	97.25	1128	31	0	5984	7111	1128	1	0	ND5	1990	+
HmaUn_WGA34314.1	92.54	67	5	0	2163	2229	27711	27645	7e-16	COX2	93.7	+
HmaUn_WGA34314.2	92.63	95	7	0	7978	8072	26825	26919	8e-28	pseudoCOX1-2	133	-
HmaUn_WGA34314.3	91.31	564	49	0	2233	2796	27618	27055	0	COX2	729	+
HmaUn_WGA34314.4	92.09	759	51	2	1411	2169	28486	27737	0	l-rRNA_tRNA-Trp_COX2	1027	+
HmaUn_WGA34517	99.94	1559	0	1	2195	3752	1559	1	0	COX2_ATP8_ATP6	3075	+
HmaUn_WGA34996.1	92.19	64	3	1	3305	3366	1064	1001	2e-12	ATP6	81.8	+
HmaUn_WGA34996.2	80.5	159	27	1	2979	3137	1397	1243	4e-08	ATP8_ATP6	67.9	+
HmaUn_WGA34996.3	87.72	171	21	0	2705	2875	1575	1405	9e-40	COX2_ATP8	172	+
HmaUn_WGA34996.4	83.15	184	29	1	4494	4677	819	638	7e-22	COX3_ND2	113	+
HmaUn_WGA36674	99.83	1750	1	2	2889	4637	1	1749	0	ATP8_ATP6_COX3_ND2	3429	-
HmaUn_WGA36748	99.03	1343	13	0	627	1969	1343	1	0	l-rRNA	2559	+
HmaUn_WGA3682	92.33	313	18	2	6882	7194	22724	23030	6e-115	ND5	422	-
HmaUn_WGA36844	83.8	611	80	5	6117	6720	15070	14472	1e-112	ND5	414	+
HmaUn_WGA37543.1	85.49	193	28	0	7561	7753	2942	3134	3e-36	ND5	161	-
HmaUn_WGA37543.2	83.28	299	47	3	5729	6025	1240	1537	9e-40	ND2_ND5	172	-
HmaUn_WGA37543.3	84.23	355	47	4	4355	4706	774	1122	2e-59	COX3_ND2	238	-
HmaUn_WGA37543.4	82.93	416	65	2	6031	6445	1701	2111	3e-64	ND5	254	-
HmaUn_WGA37543.5	86.34	659	82	7	3684	4339	78	731	4e-150	ATP6_COX3	539	-
HmaUn_WGA38227	91.22	262	18	2	7934	8194	2695	2952	3e-86	pseudoCOX1-2	327	-
HmaUn_WGA38909	98.48	660	7	1	1	660	37832	37176	0	pseudoCOX1-1_tRNA-Met_l-rRNA	1225	+
HmaUn_WGA39112	99.22	773	6	0	949	1721	731	1503	0	l-rRNA	1485	-
HmaUn_WGA3915	97.67	4901	111	2	3293	8192	55483	50585	0	ATP6_COX3_ND2_ND5_pseudoCOX1-2	8798	+
HmaUn_WGA39262.1	90.74	54	5	0	4445	4498	1669	1616	4e-08	COX3	67.9	+
HmaUn_WGA39262.2	88.14	59	7	0	4494	4552	1604	1546	2e-06	COX3	61.9	+
HmaUn_WGA39262.3	85.05	107	14	1	4571	4677	1418	1314	1e-11	ND2	79.8	+
HmaUn_WGA39262.4	86.96	115	11	3	3255	3366	1899	1786	4e-14	ATP6	87.7	+
HmaUn_WGA39262.5	82.76	116	20	0	254	369	5175	5060	2e-09	tRNA-Met_l-rRNA	71.9	+
HmaUn_WGA39262.6	79.34	213	40	1	2979	3191	2188	1980	2e-09	ATP8_ATP6	71.9	+
HmaUn_WGA39262.7	83.22	435	57	5	2444	2875	2617	2196	8e-68	COX2_ATP8	266	+
HmaUn_WGA39262.8	83.84	693	76	10	1398	2087	3542	2883	1e-125	l-rRNA_tRNA-Trp	458	+
HmaUn_WGA39780	99.94	1775	0	1	4622	6396	1774	1	0	ND2_ND5	3503	+
HmaUn_WGA39863	90.29	206	15	2	7990	8194	42899	42698	5e-60	pseudoCOX1-2	240	+
HmaUn_WGA40106.1	90.05	221	14	2	4	222	2063	1849	5e-66	pseudoCOX1-1	260	+
HmaUn_WGA40106.2	95.93	835	23	3	1471	2305	827	4	0	l-rRNA_tRNA-Trp_COX2	1378	+
HmaUn_WGA40846	99.78	1779	1	2	5942	7720	1	1776	0	ND5	3481	-
HmaUn_WGA42185	99.82	1091	2	0	5537	6627	1091	1	0	ND2_ND5	2147	+
HmaUn_WGA42247	85.67	328	40	2	5636	5961	345	23	1e-69	ND2_ND5	272	+
HmaUn_WGA42857	99.8	1531	2	1	2331	3860	1531	1	0	COX2_ATP8_ATP6_COX3	3003	+
HmaUn_WGA42915.1	88.04	92	10	1	3689	3780	2134	2224	4e-14	ATP6	87.7	-
HmaUn_WGA42915.2	90.91	231	20	1	3771	4001	2244	2473	3e-73	ATP6_COX3	283	-
HmaUn_WGA42915.3	82.29	271	27	3	3990	4244	2507	2772	1e-38	COX3	168	-
HmaUn_WGA42915.4	90	300	30	0	2101	2400	436	735	3e-95	tRNA-Trp_COX2	357	-
HmaUn_WGA42915.5	86.57	350	47	0	5077	5426	6499	6848	2e-84	ND2	321	-
HmaUn_WGA42915.6	89.16	369	25	3	1553	1918	12	368	1e-112	l-rRNA	414	-
HmaUn_WGA42915.7	86.34	432	51	3	2926	3356	1437	1861	1e-100	ATP8_ATP6	375	-
HmaUn_WGA42915.8	90.73	464	43	0	2408	2871	956	1419	4e-162	COX2	579	-
HmaUn_WGA42915.9	84.51	749	93	6	4295	5038	5752	6482	9e-154	COX3_ND2	551	-
HmaUn_WGA43199	88.71	62	7	0	117	178	109969	109908	4e-08	pseudoCOX1-1	67.9	+
HmaUn_WGA43383.1	94.51	182	10	0	2361	2542	17618	17437	1e-72	COX2	281	+
HmaUn_WGA43383.2	87.3	441	35	3	2541	2980	16126	15706	6e-121	COX2_ATP8	442	+
HmaUn_WGA43383.3	86.1	590	71	3	3221	3799	15268	14679	8e-142	ATP6_COX3	511	+
HmaUn_WGA45024	99.39	1304	7	1	2	1305	498	1800	0	pseudoCOX1-1_tRNA-Met_l-rRNA	2514	-
HmaUn_WGA45225	87.14	210	25	2	503	711	597	389	6e-44	l-rRNA	186	+
HmaUn_WGA4539.1	94.72	739	39	0	3017	3755	744	6	0	ATP8_ATP6	1156	+
HmaUn_WGA4539.2	96.17	1437	35	6	1	1431	3623	2201	0	pseudoCOX1-1_tRNA-Met_l-rRNA	2393	+
HmaUn_WGA4539.3	95.13	1459	56	6	1544	2991	2200	746	0	l-rRNA_tRNA-Trp_COX2_ATP8	2300	+
HmaUn_WGA45834	100	637	0	0	4886	5522	3557	4193	0	ND2	1263	-
HmaUn_WGA46560.1	89.86	69	7	0	6367	6435	12033	11965	2e-12	ND5	81.8	+
HmaUn_WGA46560.2	85.88	531	71	3	6464	6991	11960	11431	4e-119	ND5	436	+
HmaUn_WGA46741.1	89.83	59	6	0	4913	4971	4	62	9e-09	ND2	69.9	-
HmaUn_WGA46741.2	84.65	495	61	4	5022	5515	129	609	7e-99	ND2	369	-
HmaUn_WGA46930	92.79	111	2	1	1	111	20525	20421	1e-35	pseudoCOX1-1	159	+
HmaUn_WGA47065	99.59	978	4	0	822	1799	978	1	0	l-rRNA	1907	+
HmaUn_WGA47417	85.09	275	21	5	3328	3601	4	259	4e-51	ATP6	210	-
HmaUn_WGA496.1	92	425	24	2	7767	8191	25523	25109	3e-160	pseudoCOX1-2	573	+
HmaUn_WGA496.2	92.22	1016	78	1	6619	7633	26559	25544	0	ND5	1380	+
HmaUn_WGA496.3	93.58	3113	191	2	3493	6596	29805	26693	0	ATP6_COX3_ND2_ND5	4583	+
HmaUn_WGA51726	86.82	129	17	0	6150	6278	12401	12529	3e-24	ND5	121	-
HmaUn_WGA52269	99.94	1696	1	0	648	2343	1	1696	0	l-rRNA_tRNA-Trp_COX2	3354	-
HmaUn_WGA52395	81.61	174	20	3	1	173	18655	18493	2e-13	pseudoCOX1-1	85.7	+
HmaUn_WGA52715	88.51	235	18	2	85	319	25811	26036	5e-63	pseudoCOX1-1_tRNA-Met_l-rRNA	250	-
HmaUn_WGA5302	99.93	1525	0	1	4517	6040	1525	1	0	COX3_ND2_ND5	3007	+
HmaUn_WGA555	84.9	616	78	3	2952	3552	4403	3788	2e-133	ATP8_ATP6	484	+
HmaUn_WGA56813.1	91.87	418	27	3	87	503	867	456	2e-151	pseudoCOX1-1_tRNA-Met_l-rRNA	543	+
HmaUn_WGA56813.2	90.41	438	36	2	846	1283	432	1	1e-146	l-rRNA	527	+
HmaUn_WGA58738	91.49	517	38	3	879	1394	512	1	0	l-rRNA	658	+
HmaUn_WGA58862.1	90.38	104	10	0	3677	3780	1173	1276	5e-26	ATP6	127	-
HmaUn_WGA58862.2	91.34	231	20	0	3771	4001	1296	1526	6e-78	ATP6_COX3	299	-
HmaUn_WGA58862.3	82.66	271	26	3	3990	4244	1560	1825	6e-41	COX3	176	-
HmaUn_WGA59582.1	90.41	219	10	2	1788	1995	3191	2973	5e-69	l-rRNA	270	+
HmaUn_WGA59582.2	87.32	694	80	3	2931	3623	2093	1407	0	ATP8_ATP6	664	+
HmaUn_WGA59582.3	88.94	859	79	3	2023	2871	2973	2121	0	l-rRNA_tRNA-Trp_COX2	952	+
HmaUn_WGA59582.4	90.68	869	72	2	879	1747	4054	3195	0	l-rRNA	1078	+
HmaUn_WGA59868.1	82.49	354	56	1	7002	7355	7417	7070	1e-51	ND5	212	+
HmaUn_WGA59868.2	80.77	390	68	3	6333	6720	7984	7600	9e-37	ND5	163	+
HmaUn_WGA60229	88.92	316	30	3	2	316	777	1088	6e-87	pseudoCOX1-1_tRNA-Met_l-rRNA	329	-
HmaUn_WGA60311	97.3	74	2	0	6459	6532	44859	44786	3e-27	ND5	131	+
HmaUn_WGA60476.1	90.52	116	10	1	6612	6727	44495	44609	2e-28	ND5	135	-
HmaUn_WGA60476.2	86.93	176	23	0	6408	6583	44128	44303	5e-38	ND5	167	-
HmaUn_WGA60476.3	86.87	518	62	1	5314	5831	43029	43540	3e-135	ND2	490	-
HmaUn_WGA60476.4	89.66	532	51	2	5913	6444	43547	44074	2e-170	ND2_ND5	607	-
HmaUn_WGA60502	98.31	771	7	2	24	794	765	1	0	pseudoCOX1-1_tRNA-Met_l-rRNA	1417	+
HmaUn_WGA61009.1	99.47	374	2	0	5205	5578	97295	96922	0	ND2	726	+
HmaUn_WGA61009.2	96.19	210	4	2	779	985	55835	55627	2e-90	l-rRNA	341	+
HmaUn_WGA61039	93.81	776	45	1	10	785	56631	55859	0	pseudoCOX1-1_tRNA-Met_l-rRNA	1154	+
HmaUn_WGA61164.1	85.81	289	32	2	6237	6525	26188	26467	7e-62	ND5	246	-
HmaUn_WGA61164.2	86.34	505	66	2	6566	7067	26587	27091	2e-120	ND5	440	-
HmaUn_WGA61812	98.21	502	7	1	7693	8194	22125	21626	0	ND5_pseudoCOX1-2	918	+
HmaUn_WGA62346	99.21	509	1	2	42	548	8931	9438	0	pseudoCOX1-1_tRNA-Met_l-rRNA	963	-
HmaUn_WGA63632	97.54	732	15	3	70	800	730	1	0	pseudoCOX1-1_tRNA-Met_l-rRNA	1285	+
HmaUn_WGA64094.1	100	67	0	0	7500	7566	1061	995	8e-28	ND5	133	+
HmaUn_WGA64094.2	98.8	831	5	2	7365	8194	1904	1078	0	ND5_pseudoCOX1-2	1558	+
HmaUn_WGA64707	84.33	134	20	1	7503	7636	64621	64753	3e-15	ND5	91.7	-
HmaUn_WGA64755	91.3	230	19	1	7862	8091	37657	37885	5e-75	pseudoCOX1-2	289	-
HmaUn_WGA64762	82.35	374	45	3	7821	8194	37817	38169	4e-57	pseudoCOX1-2	230	-
HmaUn_WGA64908.1	91.78	73	3	1	8069	8141	55663	55594	7e-16	pseudoCOX1-2	93.7	+
HmaUn_WGA64908.2	97.43	1243	32	0	6234	7476	53881	55123	0	ND5	2210	-
HmaUn_WGA64908.3	98.01	1307	26	0	2585	3891	51404	52710	0	COX2_ATP8_ATP6_COX3	2385	-
HmaUn_WGA64910	86.32	117	15	1	218	333	11563	11679	4e-17	tRNA-Met_l-rRNA	97.6	-
HmaUn_WGA65158	81.61	174	20	3	1	173	413318	413156	2e-13	pseudoCOX1-1	85.7	+
HmaUn_WGA65263.1	98.04	51	0	1	1461	1511	42220	42269	2e-13	l-rRNA	85.7	-
HmaUn_WGA65263.2	87.5	80	9	1	8012	8091	37486	37408	2e-09	pseudoCOX1-2	71.9	+
HmaUn_WGA65263.3	97.17	106	3	0	1272	1377	42106	42211	6e-44	l-rRNA	186	-
HmaUn_WGA65263.4	85.11	141	9	1	3990	4130	43041	43169	5e-26	COX3	127	-
HmaUn_WGA65263.5	91.22	592	48	3	3413	4001	42417	43007	0	ATP6_COX3	739	+
HmaUn_WGA65263.6	86.85	715	79	6	4135	4843	43198	43903	0	COX3_ND2	642	-
HmaUn_WGA65302.1	95.52	67	3	0	7777	7843	109700	109766	1e-20	pseudoCOX1-1	109	-
HmaUn_WGA65302.10	90.55	582	53	1	3053	3632	104889	105470	0	ATP8_ATP6	712	-
HmaUn_WGA65302.11	92.94	836	52	3	854	1688	103496	104325	0	l-rRNA	1174	-
HmaUn_WGA65302.12	84.38	1293	146	11	5345	6625	107147	108395	0	ND2_ND5	963	-
HmaUn_WGA65302.13	85.96	1303	140	11	3995	5296	105784	107044	0	COX3_ND2	1108	-
HmaUn_WGA65302.2	89.36	188	14	3	6787	6972	108620	108803	6e-47	ND5	196	-
HmaUn_WGA65302.3	81.73	197	16	4	6604	6800	108415	108591	2e-19	ND5	105	-
HmaUn_WGA65302.4	93.7	270	13	1	3703	3972	105470	105735	8e-108	ATP6_COX3	398	-
HmaUn_WGA65302.5	88.28	290	27	1	7865	8154	110022	110304	6e-81	pseudoCOX1-2	309	-
HmaUn_WGA65302.6	87.13	334	43	0	7420	7753	109326	109659	2e-84	ND5	321	-
HmaUn_WGA65302.7	93.21	368	19	2	136	503	103121	103482	2e-145	pseudoCOX1-1_tRNA-Met_l-rRNA	523	-
HmaUn_WGA65302.8	81.32	380	39	4	7008	7367	108884	109251	3e-52	ND5	214	-
HmaUn_WGA65302.9	88.39	491	53	2	2601	3087	104328	104818	3e-141	COX2_ATP8_ATP6	509	-
HmaUn_WGA65372.1	92.41	79	6	0	3403	3481	42446	42368	1e-20	ATP6	109	+
HmaUn_WGA65372.2	89.29	112	12	0	7590	7701	38034	37923	5e-26	ND5	127	+
HmaUn_WGA65372.3	89.13	368	38	1	3116	3481	42816	42449	3e-110	ATP6	406	+
HmaUn_WGA65372.4	88.25	417	45	2	7777	8189	37823	37407	4e-116	pseudoCOX1-2	426	+
HmaUn_WGA65372.5	92.72	426	31	0	1978	2403	47806	47381	4e-168	l-rRNA_tRNA-Trp_COX2	599	+
HmaUn_WGA65372.6	88.95	697	56	4	2417	3112	43529	42853	0	COX2_ATP8_ATP6	773	+
HmaUn_WGA65372.7	91.25	1988	127	11	1	1976	49802	47850	0	pseudoCOX1-1_tRNA-Met_l-rRNA	2545	+
HmaUn_WGA65372.8	88.63	4211	436	20	3403	7591	42365	38176	0	ATP6_COX3_ND2_ND5	4437	+
HmaUn_WGA65483.1	91.52	224	18	1	3361	3584	122781	122559	9e-74	ATP6	285	+
HmaUn_WGA65483.2	87.79	991	80	5	2395	3367	130482	129515	0	COX2_ATP8_ATP6	1037	+
HmaUn_WGA65531	95.8	1596	50	7	721	2311	94848	96431	0	l-rRNA_tRNA-Trp_COX2	2597	-
HmaUn_WGA65617.1	91.94	360	22	2	7836	8194	95483	95130	1e-131	pseudoCOX1-2	478	+
HmaUn_WGA65617.2	91.89	2601	201	3	4986	7586	98075	95485	0	ND2_ND5	3473	+
HmaUn_WGA65733	99.84	620	1	0	2630	3249	25760	25141	0	COX2_ATP8_ATP6	1221	+
HmaUn_WGA66057	94.29	403	16	2	599	1000	144850	145246	1e-171	l-rRNA	611	-
HmaUn_WGA66064	85.21	142	19	2	221	362	11046	11185	1e-17	tRNA-Met_l-rRNA	99.6	-
HmaUn_WGA66130	100	243	0	0	2436	2678	458180	458422	7e-133	COX2	482	-
HmaUn_WGA66252	96.83	7421	228	5	533	7948	38675	31257	0	l-rRNA_tRNA-Trp_COX2_ATP8_ATP6_COX3_ND2_ND5_pseudoCOX1-2	1.28	+
HmaUn_WGA66621	84.59	610	62	6	3000	3601	117018	117603	1e-128	ATP8_ATP6	468	-
HmaUn_WGA66789	86.27	102	12	1	8085	8186	11670	11571	2e-13	pseudoCOX1-2	85.7	+
HmaUn_WGA66870	84.75	354	46	3	7832	8184	161219	160873	5e-66	pseudoCOX1-2	260	+
HmaUn_WGA67212.1	89.36	141	9	5	6988	7128	9658	9792	7e-25	ND5	123	-
HmaUn_WGA67212.2	85.25	244	33	3	4728	4971	2459	2699	2e-40	ND2	174	-
HmaUn_WGA67212.3	85.67	328	40	2	5636	5961	8356	8678	1e-69	ND2_ND5	272	-
HmaUn_WGA67212.4	84.44	495	62	4	5022	5515	2766	3246	2e-96	ND2	361	-
HmaUn_WGA67212.5	86.19	840	97	5	6117	6949	8814	9641	0	ND5	733	-
HmaUn_WGA67727	97.88	283	4	2	7912	8194	137668	137388	1e-137	pseudoCOX1-2	498	+
HmaUn_WGA67938.1	89.67	552	48	1	7067	7618	101233	100691	0	ND5	650	+
HmaUn_WGA67938.2	92.52	695	52	0	6389	7083	101939	101245	0	ND5	965	+
HmaUn_WGA68101	89.05	283	18	1	7912	8194	151409	151140	2e-87	pseudoCOX1-2	331	+
HmaUn_WGA68331	89.11	101	11	0	7782	7882	103892	103792	7e-22	pseudoCOX1-2	113	+
HmaUn_WGA68820.1	94.89	372	18	1	2089	2459	73856	73485	4e-162	tRNA-Trp_COX2	579	+
HmaUn_WGA68820.2	91.87	1378	59	11	729	2085	75244	73899	0	l-rRNA_tRNA-Trp	1840	+
HmaUn_WGA68951.1	85.71	77	11	0	2795	2871	32137	32213	1e-07	COX2	65.9	-
HmaUn_WGA68951.2	88.38	198	22	1	2308	2505	31413	31609	1e-48	COX2	202	-
HmaUn_WGA68951.3	82.51	223	23	3	2551	2765	31914	32128	2e-28	COX2	135	-
HmaUn_WGA68951.4	87.21	258	27	1	2041	2298	31110	31361	1e-63	l-rRNA_tRNA-Trp_COX2	252	-
HmaUn_WGA68951.5	87.4	484	39	5	1515	1990	30598	31067	3e-129	l-rRNA	470	-
HmaUn_WGA69348.1	100	190	0	0	1944	2133	195	6	3e-101	l-rRNA_tRNA-Trp_COX2	377	+
HmaUn_WGA69348.2	85.32	327	44	2	7776	8101	2004	1681	8e-65	pseudoCOX1-2	256	+
HmaUn_WGA69596.1	92.19	64	4	1	1195	1258	10724	10786	1e-11	l-rRNA	79.8	-
HmaUn_WGA69596.2	87.67	146	13	2	907	1052	10483	10623	5e-29	l-rRNA	137	-
HmaUn_WGA69684	80.69	259	30	4	6637	6892	237917	238158	5e-23	ND5	117	-
HmaUn_WGA69742.1	94.29	70	4	0	6367	6436	10214	10283	4e-20	ND5	107	-
HmaUn_WGA69742.2	87.17	530	65	3	6464	6991	10286	10814	1e-134	ND5	488	-
HmaUn_WGA6978	99.95	1975	0	1	1996	3970	1	1974	0	l-rRNA_tRNA-Trp_COX2_ATP8_ATP6_COX3	3899	-
HmaUn_WGA69875.1	84.93	146	21	1	7362	7507	58355	58499	4e-20	ND5	107	-
HmaUn_WGA69875.2	97.41	501	11	1	86	584	17916	17416	0	pseudoCOX1-1_tRNA-Met_l-rRNA	884	+
HmaUn_WGA69933	86.89	122	16	0	5201	5322	46164	46043	2e-22	ND2	115	+
HmaUn_WGA69981.1	92.06	126	5	2	1514	1639	92449	92329	3e-36	l-rRNA	161	+
HmaUn_WGA69981.2	84.56	136	17	2	7410	7544	38386	38254	3e-15	ND5	91.7	+
HmaUn_WGA69981.3	92.2	141	3	1	1636	1776	91386	91254	2e-47	l-rRNA	198	+
HmaUn_WGA70482	98.49	730	7	2	7465	8194	52341	51616	0	ND5_pseudoCOX1-2	1348	+
HmaUn_WGA7120.1	98.48	132	2	0	854	985	41107	41238	7e-62	l-rRNA	246	-
HmaUn_WGA7120.2	93.43	776	43	3	10	785	40265	41032	0	pseudoCOX1-1_tRNA-Met_l-rRNA	1120	-
HmaUn_WGA71287.1	95.93	1473	58	2	5111	6582	20717	19246	0	ND2_ND5	2428	+
HmaUn_WGA71287.2	97.29	1621	41	3	2826	4446	23347	21730	0	COX2_ATP8_ATP6_COX3	2841	+
HmaUn_WGA71303	92.06	126	6	1	1514	1639	9062	8941	1e-38	l-rRNA	168	+
HmaUn_WGA71831.1	92.31	52	4	0	1271	1322	62814	62763	2e-09	l-rRNA	71.9	+
HmaUn_WGA71831.2	82.53	269	38	2	166	428	68448	68183	1e-35	pseudoCOX1-1_tRNA-Met_l-rRNA	159	+
HmaUn_WGA71831.3	88.59	859	68	7	432	1274	63800	62956	0	l-rRNA	916	+
HmaUn_WGA71964	95.57	158	3	1	8037	8194	165993	166146	8e-65	pseudoCOX1-2	256	-
HmaUn_WGA71989.1	93.15	73	5	0	5421	5493	59975	60047	2e-19	ND2	105	-
HmaUn_WGA71989.2	85.99	157	22	0	7919	8075	60324	60480	5e-29	pseudoCOX1-2	137	-
HmaUn_WGA71989.3	84.65	202	26	1	3800	4001	58630	58826	2e-34	COX3	155	-
HmaUn_WGA71989.4	85.84	233	32	1	6328	6559	60069	60301	1e-45	ND5	192	-
HmaUn_WGA71989.5	87.64	259	32	0	4619	4877	59411	59669	5e-66	ND2	260	-
HmaUn_WGA71989.6	80.75	265	38	4	4899	5163	59724	59975	4e-20	ND2	107	-
HmaUn_WGA71989.7	83.52	546	48	6	3991	4513	58861	59387	5e-106	COX3	392	-
HmaUn_WGA71989.8	88.66	1199	117	7	2583	3771	57366	58555	0	COX2_ATP8_ATP6	1267	-
HmaUn_WGA71989.9	89.79	1959	133	16	218	2153	55443	57357	0	tRNA-Met_l-rRNA_tRNA-Trp_COX2	2272	-
HmaUn_WGA72291	86.32	212	10	4	5	208	45975	46175	1e-44	pseudoCOX1-1	188	-
HmaUn_WGA72328	91.3	230	19	1	7862	8091	36681	36453	5e-75	pseudoCOX1-2	289	+
HmaUn_WGA72546	100	824	0	0	6054	6877	36766	37589	0	ND5	1633	-
HmaUn_WGA72566	90.07	272	17	2	7901	8171	167594	167856	1e-85	pseudoCOX1-2	325	-
HmaUn_WGA72608	89.83	59	6	0	8012	8070	135425	135483	9e-09	pseudoCOX1-2	69.9	-
HmaUn_WGA72756	96.63	1129	32	2	7066	8194	99936	98814	0	ND5_pseudoCOX1-2	1929	+
HmaUn_WGA72878	99.86	740	1	0	3072	3811	162419	163158	0	ATP8_ATP6_COX3	1459	-
HmaUn_WGA72890	88.73	142	11	3	8054	8194	108286	108423	2e-28	pseudoCOX1-2	135	-
HmaUn_WGA73067	99.84	1237	1	1	5119	6354	1237	1	0	ND2_ND5	2428	+
HmaUn_WGA73949	99.86	1412	1	1	5727	7137	1	1412	0	ND2_ND5	2775	-
HmaUn_WGA74168	99.9	990	0	1	2171	3160	989	1	0	COX2_ATP8_ATP6	1947	+
HmaUn_WGA74823	99.34	1365	8	1	2769	4133	1	1364	0	COX2_ATP8_ATP6_COX3	2627	-
HmaUn_WGA74831	96.28	403	7	4	7791	8193	1	395	0	pseudoCOX1-2	656	-
HmaUn_WGA76193	99.61	1038	2	2	5250	6287	1	1036	0	ND2_ND5	2010	-
HmaUn_WGA76228.1	84.1	346	50	1	5022	5367	784	1124	5e-63	ND2	250	-
HmaUn_WGA76228.2	86.05	724	87	5	4250	4971	6	717	3e-172	COX3_ND2	613	-
HmaUn_WGA77477.1	96.62	473	11	1	3924	4396	1470	1003	0	COX3	811	+
HmaUn_WGA77477.2	96.05	963	25	1	4406	5355	963	1	0	COX3_ND2	1624	+
HmaUn_WGA80592	99.82	1102	1	1	4870	5970	1102	1	0	ND2_ND5	2161	+
HmaUn_WGA81662	99.91	1153	1	0	2450	3602	1	1153	0	COX2_ATP8_ATP6	2278	-
HmaUn_WGA83388	99.9	1032	1	0	4527	5558	1032	1	0	COX3_ND2	2038	+
HmaUn_WGA84380	99.69	1282	4	0	4764	6045	1282	1	0	ND2_ND5	2510	+
HmaUn_WGA84837	99.33	1196	8	0	180	1375	1196	1	0	pseudoCOX1-1_tRNA-Met_l-rRNA	2307	+
HmaUn_WGA85373	97.03	1214	31	5	6646	7859	1209	1	0	ND5_pseudoCOX1-2	2081	+
HmaUn_WGA8654	99.31	1009	7	0	3528	4536	1	1009	0	ATP6_COX3	1945	-
HmaUn_WGA86582	99.81	1074	1	1	3351	4424	1075	3	0	ATP6_COX3	2105	+
HmaUn_WGA87580	98.94	1040	11	0	5973	7012	1	1040	0	ND5	1974	-
HmaUn_WGA89993	99.42	1199	6	1	350	1548	1	1198	0	l-rRNA	2313	-
HmaUn_WGA9025	99.15	1173	10	0	1111	2283	1175	3	0	l-rRNA_tRNA-Trp_COX2	2246	+
HmaUn_WGA92899	99.76	1225	0	2	4469	5690	1	1225	0	COX3_ND2	2391	-
HmaUn_WGA93081	98.42	886	12	1	7309	8194	1	884	0	ND5_pseudoCOX1-2	1639	-
HmaUn_WGA94382	97.59	747	12	1	1	747	741	1	0	pseudoCOX1-1_tRNA-Met_l-rRNA	1340	+
HmaUn_WGA95688	99.61	1015	2	2	4816	5829	1	1014	0	ND2	1965	-
HmaUn_WGA95956	99.66	1163	0	4	1807	2965	1	1163	0	l-rRNA_tRNA-Trp_COX2_ATP8	2242	-
HmaUn_WGA97801	97.84	971	4	6	3961	4916	1	969	0	COX3_ND2	1733	-
HmaUn_WGA98576	91.52	224	18	1	3361	3584	719	497	9e-74	ATP6	285	+
Note: Start and end indicates the positions of the alignments in the H. magnipapillata mitochondrial chromosome 1(mt-Chr1) and nuclear genomes. Orientation corresponds to whether integration in the nuclear genome is 5' > 3' (+) or 3' > 5' (-). The E-value and identity with H. magnipapillata mtDNA are indicated as the expected value and % of identity, respectively for each returned alignment.

## Sheet: Table S2
Table S2.NUMTs detected in the H. magnipapillata nuclear genome, and parameters of alignments returned on BLASTN searches
NUMT#	Identity with H.magnipapillata mt-Chr2	Length of NUMT	gap	mismatch	Starting nucleotide in H.magnipapillata mt-Chr2	Ending nucleotide in H.magnipapillata mt-Chr2	Starting nucleotide of NUMT insertion	Ending nucleotide of NUMT insertion	E-value	Genes included	Blast score	Orientation
HmaUn_WGA1246.1	91.55	521	44	0	2250	2770	50522	51042	0	ND4L_ND1	684	+
HmaUn_WGA1246.2	89	927	85	3	6757	7682	54212	55122	0	COX1_pseudoCOX1-4	1033	+
HmaUn_WGA1246.3	86.29	1094	98	7	1133	2197	49443	50513	0	s-rRNA_ND6_ND3_ND4L	1013	+
HmaUn_WGA1246.4	88.83	3106	303	9	2769	5851	51067	54151	0	ND1_ND4_CYTB	3404	+
HmaUn_WGA1625	91.67	144	12	0	7072	7215	16640	16497	4e-45	COX1	190	-
HmaUn_WGA1852	82.58	132	16	1	7521	7652	38908	38784	6e-13	pseudoCOX1-4	83.8	-
HmaUn_WGA2507	99.94	1681	0	1	3633	5312	1	1681	0	ND4_CYTB	3316	+
HmaUn_WGA4442	99.41	1532	2	2	4378	5903	1531	1	0	ND4_CYTB	2960	-
HmaUn_WGA5001.1	80.24	167	32	1	5206	5371	16319	16153	2e-06	CYTB	61.9	-
HmaUn_WGA5001.2	83.69	417	55	6	7082	7490	14383	13972	3e-64	COX1	254	-
HmaUn_WGA5001.3	79.35	1283	198	18	5653	6923	15724	14497	3e-107	CYTB_COX1	396	-
HmaUn_WGA5184.1	98.21	448	7	1	1172	1619	2179	1733	0	s-rRNA_ND6	817	-
HmaUn_WGA5184.2	99.59	733	2	1	1	732	3168	2436	0	pseudoCOX1-3_tRNA-Met_s-rRNA	1421	-
HmaUn_WGA5184.3	97.95	1609	33	0	1379	2987	1609	1	0	ND6_ND3_ND4L_ND1	2928	-
HmaUn_WGA5292	99.64	1939	1	5	3624	5562	1933	1	0	ND4_CYTB	3751	-
HmaUn_WGA5494	100	71	0	0	658	728	1961	1891	3e-30	s-rRNA	141	-
HmaUn_WGA6258	99.41	1706	9	1	856	2560	1706	1	0	s-rRNA_ND6_ND3_ND4L_ND1	3295	-
HmaUn_WGA7131	99.42	1208	6	1	4672	5878	1	1208	0	ND4_CYTB	2331	+
HmaUn_WGA7254	99.95	1904	0	1	3094	4997	1	1903	0	ND1_ND4_CYTB	3759	+
HmaUn_WGA8150	96.62	1626	44	1	1404	3029	8	1622	0	ND6_ND3_ND4L_ND1	2799	+
HmaUn_WGA8524	96.2	2156	72	7	2851	5002	2150	1	0	ND1_ND4_CYTB	3574	-
HmaUn_WGA8697	99.94	1817	0	1	4996	6811	1	1817	0	CYTB_COX1	3586	+
HmaUn_WGA9010	99.89	1828	0	2	5043	6869	1	1827	0	CYTB_COX1	3592	+
HmaUn_WGA9551	99.86	719	1	0	6898	7616	1	719	0	COX1_pseudoCOX1-4	1417	+
HmaUn_WGA9803	99.54	1087	1	4	1682	2766	1	1085	0	ND6_ND3_ND4L_ND1	2083	+
HmaUn_WGA11460	89.86	207	19	1	5450	5656	24096	24300	2e-59	CYTB	238	+
HmaUn_WGA12007	99.94	1620	1	0	4069	5688	1620	1	0	ND4_CYTB	3203	-
HmaUn_WGA13771	99.52	1667	5	3	116	1780	1	1666	0	pseudoCOX1-3_tRNA-Met_s-rRNA_ND6_ND3	3217	+
HmaUn_WGA13936.1	96.69	1361	36	4	5524	6877	28746	27388	0	CYTB_COX1	2319	-
HmaUn_WGA13936.2	96.71	1823	59	1	2183	4005	31559	29738	0	ND4L_ND1_ND4	3130	-
HmaUn_WGA13990	99.85	1992	0	3	4111	6102	2	1990	0	ND4_CYTB_COX1	3901	+
HmaUn_WGA14306	86.58	447	47	2	1466	1912	65267	65700	3e-113	ND6_ND3	416	+
HmaUn_WGA14430	91.49	94	8	0	607	700	2464	2371	7e-25	s-rRNA	123	-
HmaUn_WGA14740	97	634	17	1	7021	7652	22362	22995	0	COX1_pseudoCOX1-4	1100	+
HmaUn_WGA15540.1	90.36	83	7	1	6936	7018	13467	13548	6e-16	COX1	93.7	+
HmaUn_WGA15540.2	81.89	127	21	1	7097	7223	13830	13954	5e-07	COX1	63.9	+
HmaUn_WGA17101	98.21	728	11	1	1	728	726	1	0	pseudoCOX1-3_tRNA-Met_s-rRNA	1334	-
HmaUn_WGA20186	99.94	1653	1	0	2674	4326	1653	1	0	ND1_ND4	3269	-
HmaUn_WGA20921	98.66	1196	14	2	3717	4910	1196	1	0	ND4_CYTB	2228	-
HmaUn_WGA21504	92.11	912	63	2	3234	4145	4009	3107	0	ND1_ND4	1235	-
HmaUn_WGA22019	86.78	242	28	2	7359	7599	3555	3793	2e-52	COX1_pseudoCOX1-4	214	+
HmaUn_WGA22195	99.47	1884	6	4	3333	5215	1881	1	0	ND1_ND4_CYTB	3624	-
HmaUn_WGA22732.1	95.16	62	2	1	2275	2335	16273	16334	2e-15	ND4L	91.7	+
HmaUn_WGA22732.2	87.32	142	18	0	1539	1680	15640	15781	1e-29	ND6	139	+
HmaUn_WGA22732.3	82.7	185	26	1	4152	4336	17723	17901	2e-22	ND4	115	+
HmaUn_WGA22732.4	84.79	217	30	3	5063	5278	18948	19162	2e-31	CYTB	145	+
HmaUn_WGA22732.5	85.23	386	48	3	3737	4114	17338	17722	1e-78	ND4	301	+
HmaUn_WGA22732.6	84.73	452	67	2	1818	2268	15787	16237	4e-88	ND3_ND4L	333	+
HmaUn_WGA22732.7	84.36	684	103	4	4361	5043	18226	18906	4e-131	ND4_CYTB	476	+
HmaUn_WGA22732.8	86.38	734	78	7	100	832	14408	15120	2e-179	pseudoCOX1-3_tRNA-Met_s-rRNA	636	+
HmaUn_WGA22925.1	90.14	71	6	1	1709	1779	19339	19408	4e-11	ND6_ND3	77.8	+
HmaUn_WGA22925.10	81.57	906	144	7	4275	5161	21361	22262	9e-123	ND4_CYTB	448	+
HmaUn_WGA22925.11	82.08	971	147	10	6565	7523	33712	34667	3e-138	COX1_pseudoCOX1-4	500	+
HmaUn_WGA22925.2	85.71	203	23	2	3823	4025	21002	21198	2e-37	ND4	165	+
HmaUn_WGA22925.3	84.27	248	35	4	1774	2020	19467	19711	3e-33	ND3	151	+
HmaUn_WGA22925.4	84.71	255	34	1	2106	2360	19718	19967	6e-47	ND4L	196	+
HmaUn_WGA22925.5	84.36	326	50	1	2667	2992	19981	20305	3e-58	ND1	234	+
HmaUn_WGA22925.6	80.05	376	63	1	3228	3603	20498	20861	2e-37	ND1_ND4	165	+
HmaUn_WGA22925.7	84.07	609	85	4	5264	5871	33111	33708	5e-115	CYTB	422	+
HmaUn_WGA22925.8	87.31	654	72	7	4	653	17434	18080	1e-165	pseudoCOX1-3_tRNA-Met_s-rRNA	591	+
HmaUn_WGA22925.9	86.89	801	84	7	652	1437	18237	19031	0	s-rRNA_ND6	728	+
HmaUn_WGA23318	94.48	6272	329	7	1395	7662	22115	15857	0	ND6_ND3_ND4L_ND1_ND4_CYTB_COX1	9654	-
HmaUn_WGA23608	84.58	201	21	1	5451	5651	15169	15359	8e-37	CYTB	163	+
HmaUn_WGA23753	87.43	175	15	2	215	389	5814	5981	5e-38	tRNA-Met_s-rRNA	167	+
HmaUn_WGA23850	99.42	855	5	0	1	855	507	1361	0	pseudoCOX1-3_tRNA-Met_s-rRNA	1655	+
HmaUn_WGA23858	99.74	1568	4	0	2023	3590	1	1568	0	ND3_ND4L_ND1_ND4	3077	+
HmaUn_WGA23863	99.94	1694	0	1	5349	7041	1694	1	0	CYTB_COX1	3342	-
HmaUn_WGA25461	99.94	1694	1	0	1441	3134	1694	1	0	ND6_ND3_ND4L_ND1	3350	-
HmaUn_WGA25663	82.58	132	16	1	7521	7652	19577	19701	6e-13	pseudoCOX1-4	83.8	+
HmaUn_WGA26711	81.82	165	30	0	7453	7617	3101	2937	1e-14	COX1_pseudoCOX1-4	89.7	-
HmaUn_WGA26746	99.89	1877	0	2	4596	6472	5	1879	0	ND4_CYTB_COX1	3689	+
HmaUn_WGA26881.1	98.11	106	2	0	329	434	5790	5895	2e-46	s-rRNA	194	+
HmaUn_WGA26881.2	88.17	279	29	1	2996	3274	6442	6716	5e-75	ND1	289	+
HmaUn_WGA26881.3	89.06	320	25	1	5781	6100	9024	9333	3e-98	CYTB_COX1	367	+
HmaUn_WGA26881.4	95.33	493	20	2	524	1014	5925	6416	0	s-rRNA	781	+
HmaUn_WGA26881.5	85.24	840	78	8	6259	7097	9333	10127	0	COX1	694	+
HmaUn_WGA26881.6	86.65	2300	256	10	3351	5649	6741	8990	0	ND1_ND4_CYTB	2127	+
HmaUn_WGA28022	99.93	1387	0	1	4067	5452	1	1387	0	ND4_CYTB	2734	+
HmaUn_WGA29699	99.94	1724	0	1	4906	6629	1	1723	0	CYTB_COX1	3402	+
HmaUn_WGA30229	98.23	904	9	2	6779	7682	10234	9338	0	COX1_pseudoCOX1-4	1659	-
HmaUn_WGA30414	99.89	1851	0	2	2652	4501	1	1850	0	ND1_ND4	3638	+
HmaUn_WGA31933.1	99.31	434	2	1	6710	7142	516	949	0	COX1	829	+
HmaUn_WGA31933.2	97.94	485	10	0	5904	6388	1	485	0	CYTB_COX1	882	+
HmaUn_WGA31974	85.87	92	13	0	86	177	49964	50055	9e-12	pseudoCOX1-3	79.8	+
HmaUn_WGA32780	88.92	334	33	2	1	333	14606	14936	3e-95	pseudoCOX1-3_tRNA-Met_s-rRNA	357	+
HmaUn_WGA32969	91.13	2220	152	6	2	2197	70791	68593	0	pseudoCOX1-3_tRNA-Met_s-rRNA_ND6_ND3_ND4L	2868	-
HmaUn_WGA33207.1	94.99	1078	52	2	6253	7330	4168	3093	0	COX1	1693	-
HmaUn_WGA33207.2	92.79	4121	289	5	2032	6147	8402	4285	0	ND3_ND4L_ND1_ND4_CYTB_COX1	5781	-
HmaUn_WGA34211.1	89.06	192	20	1	5376	5567	1456	1266	6e-50	CYTB	206	-
HmaUn_WGA34211.2	87.33	300	34	2	5593	5892	1520	1815	1e-72	CYTB	281	+
HmaUn_WGA34211.3	86.53	401	41	3	3782	4175	854	1248	4e-97	ND4	363	+
HmaUn_WGA34314.1	90.86	186	17	0	2304	2489	16108	16293	3e-58	ND4L_ND1	234	+
HmaUn_WGA34314.2	83.59	329	38	5	4415	4742	19498	19811	6e-50	ND4	206	+
HmaUn_WGA34314.3	87.55	458	47	6	2852	3307	16642	17091	3e-113	ND1	416	+
HmaUn_WGA34314.4	83.75	677	69	4	4765	5425	23702	24353	7e-142	ND4_CYTB	511	+
HmaUn_WGA34314.5	89	700	67	4	5433	6128	25311	26004	0	CYTB_COX1	757	+
HmaUn_WGA34314.6	87.14	824	86	3	1479	2302	2068	2871	0	ND6_ND3_ND4L	803	+
HmaUn_WGA34314.7	91.86	835	50	7	387	1218	1241	2060	0	s-rRNA_ND6	1082	+
HmaUn_WGA34314.8	84.66	1141	139	8	3272	4409	17109	18216	0	ND1_ND4	866	+
HmaUn_WGA36133	99.18	1343	11	0	868	2210	1	1343	0	s-rRNA_ND6_ND3_ND4L	2575	+
HmaUn_WGA36796.1	95.88	97	3	1	2806	2902	44090	44185	8e-34	ND1	153	+
HmaUn_WGA36796.2	89.55	134	14	0	4042	4175	51228	51361	2e-34	ND4	155	+
HmaUn_WGA36796.3	89.06	192	20	1	5376	5567	51569	51379	6e-50	CYTB	206	-
HmaUn_WGA36796.4	88.14	388	42	3	1435	1822	42855	43238	5e-103	ND6_ND3	383	+
HmaUn_WGA36796.5	95.45	462	19	2	214	674	32307	32767	0	tRNA-Met_s-rRNA	733	+
HmaUn_WGA36796.6	88.54	541	58	1	2070	2610	43362	43898	4e-162	ND3_ND4L_ND1	579	+
HmaUn_WGA36796.7	88.97	707	68	3	6461	7166	52598	53295	0	COX1	773	+
HmaUn_WGA36796.8	84.77	768	95	6	2912	3671	44224	44977	4e-162	ND1_ND4	579	+
HmaUn_WGA36796.9	88.44	917	82	6	5593	6509	51633	52525	0	CYTB_COX1	965	+
HmaUn_WGA37589.1	89.55	67	7	0	1607	1673	717	783	4e-11	ND6	77.8	+
HmaUn_WGA37589.2	86.3	73	10	0	1945	2017	480	408	1e-07	ND3	65.9	-
HmaUn_WGA37589.3	88.78	98	11	0	1722	1819	684	587	4e-20	ND6_ND3	107	+
HmaUn_WGA37589.4	83.19	119	19	1	1223	1341	1142	1025	9e-09	ND6	69.9	+
HmaUn_WGA37891	99.7	1692	4	1	621	2312	1691	1	0	s-rRNA_ND6_ND3_ND4L	3307	-
HmaUn_WGA38419	88.57	455	46	2	7140	7594	7349	7797	7e-133	COX1_pseudoCOX1-4	482	+
HmaUn_WGA38447	99.84	1914	2	1	4347	6260	4	1916	0	ND4_CYTB_COX1	3763	+
HmaUn_WGA38486	98.4	1372	18	2	1981	3349	2	1372	0	ND3_ND4L_ND1	2533	+
HmaUn_WGA38768	79.69	576	81	11	234	796	3078	3630	5e-41	tRNA-Met_s-rRNA	176	+
HmaUn_WGA39354	84.07	113	12	2	7571	7682	56043	55936	6e-10	pseudoCOX1-4	73.8	-
HmaUn_WGA39863.1	96.72	122	4	0	5721	5842	44688	44567	4e-51	CYTB	210	-
HmaUn_WGA39863.2	93.59	234	14	1	5855	6087	44526	44293	2e-89	CYTB_COX1	337	-
HmaUn_WGA39863.3	92.68	1311	73	6	6133	7442	44196	42908	0	COX1	1824	-
HmaUn_WGA39958	90.07	272	27	0	7330	7601	19883	20154	9e-86	COX1_pseudoCOX1-4	325	+
HmaUn_WGA41973.1	82.93	164	28	0	1546	1709	82825	82988	6e-19	ND6	103	+
HmaUn_WGA41973.10	86.22	929	107	10	2275	3187	81784	80861	0	ND4L_ND1	769	-
HmaUn_WGA41973.2	84.32	185	23	1	4152	4336	79975	79797	1e-29	ND4	139	-
HmaUn_WGA41973.3	86.05	294	37	1	6625	6918	74802	74513	7e-65	COX1	256	-
HmaUn_WGA41973.4	87.79	655	76	3	5975	6629	77885	77235	0	CYTB_COX1	642	-
HmaUn_WGA41973.5	85.67	684	91	5	4361	5043	79470	78793	2e-151	ND4_CYTB	543	-
HmaUn_WGA41973.6	85.64	731	98	4	1539	2268	82544	81820	1e-165	ND6_ND3_ND4L	591	-
HmaUn_WGA41973.7	86.07	732	80	7	102	832	84018	83308	2e-173	pseudoCOX1-3_tRNA-Met_s-rRNA	617	-
HmaUn_WGA41973.8	84.44	861	120	5	5063	5923	78751	77905	3e-175	CYTB	622	-
HmaUn_WGA41973.9	84.13	863	121	9	3262	4114	80832	79976	1e-158	ND1_ND4	567	-
HmaUn_WGA42155	99.94	1644	0	1	5921	7563	1644	1	0	CYTB_COX1_pseudoCOX1-4	3243	-
HmaUn_WGA43199	86.59	276	29	2	7222	7490	109602	109876	4e-63	COX1	250	+
HmaUn_WGA43727	99.94	1636	0	1	1979	3614	1635	1	0	ND3_ND4L_ND1_ND4	3227	-
HmaUn_WGA43798	99.78	1817	1	3	1210	3025	1815	1	0	ND6_ND3_ND4L_ND1	3546	-
HmaUn_WGA44207	98.01	3011	56	2	4672	7682	2	3008	0	ND4_CYTB_COX1_pseudoCOX1-4	5481	+
HmaUn_WGA44734	82.58	132	16	1	7521	7652	1123	999	6e-13	pseudoCOX1-3	83.8	-
HmaUn_WGA44932	86.31	548	53	5	1545	2089	1203	1731	4e-134	ND6_ND3	486	+
HmaUn_WGA46476	99.9	1931	1	1	2515	4445	1	1930	0	ND1_ND4	3804	+
HmaUn_WGA47294	99.31	2036	4	10	209	2243	1	2027	0	tRNA-Met_s-rRNA_ND6_ND3_ND4L	3846	+
HmaUn_WGA47326	88.21	246	28	1	3601	3845	16468	16223	4e-63	ND4	250	-
HmaUn_WGA47326	87.78	360	44	0	3926	4285	16183	15824	1e-97	ND4	365	-
HmaUn_WGA47990	99.92	1243	0	1	5717	6958	1243	1	0	CYTB_COX1	2448	-
HmaUn_WGA51555	99.33	1038	5	2	761	1798	1	1036	0	s-rRNA_ND6_ND3	1986	+
HmaUn_WGA54133.1	86.75	249	21	2	6331	6579	127828	127592	7e-59	COX1	236	-
HmaUn_WGA54133.2	86.97	637	77	3	2947	3582	129308	128677	2e-164	ND1_ND4	587	-
HmaUn_WGA54133.3	89.89	821	64	8	5511	6329	128674	127871	0	CYTB_COX1	928	-
HmaUn_WGA54133.4	91.87	1046	83	2	1871	2914	130361	129316	0	ND3_ND4L_ND1	1384	-
HmaUn_WGA54133.5	86	1143	113	8	6575	7682	126261	125131	0	COX1_pseudoCOX1-4	1011	-
HmaUn_WGA56436.1	82.08	212	28	4	2059	2269	16712	16510	1e-17	ND3_ND4L	99.6	-
HmaUn_WGA56436.2	87.5	232	22	2	2294	2525	16356	16132	3e-55	ND4L_ND1	224	-
HmaUn_WGA57568	90.91	231	21	0	6971	7201	58984	59214	1e-75	COX1	291	+
HmaUn_WGA58793.1	82.95	387	38	4	6409	6791	5017	4655	5e-66	COX1	260	-
HmaUn_WGA58793.2	91.45	491	36	3	5921	6405	5553	5063	3e-175	CYTB_COX1	622	-
HmaUn_WGA58793.3	88.05	519	51	5	5310	5827	6082	5574	3e-141	CYTB	509	-
HmaUn_WGA58858	83.76	117	19	0	6513	6629	10686	10570	2e-12	COX1	81.8	-
HmaUn_WGA58902.1	86.3	73	9	1	5548	5620	1453	1524	3e-05	CYTB	58 C	+
HmaUn_WGA58902.2	85.09	322	42	2	6935	7256	17290	17605	4e-63	COX1	250	+
HmaUn_WGA58902.3	84.07	364	53	1	6137	6500	2064	2422	1e-66	COX1	262	+
HmaUn_WGA59205	97.46	315	7	1	962	1275	43877	43563	2e-154	s-rRNA_ND6	553	-
HmaUn_WGA59506	98.26	4077	68	2	3607	7682	25499	21425	0	ND4_CYTB_pseudoCOX1-4	7505	-
HmaUn_WGA60962	87.62	105	11	2	338	442	26611	26509	1e-14	s-rRNA	89.7	-
HmaUn_WGA61006	87.6	129	16	0	3351	3479	139095	138967	1e-26	ND1_ND4	129	-
HmaUn_WGA61039	89.51	410	35	2	7269	7678	33200	32799	1e-128	COX1_pseudoCOX1-4	468	-
HmaUn_WGA61123.1	89.47	589	48	6	5487	6073	28970	29546	0	CYTB_COX1	644	+
HmaUn_WGA61123.2	87.5	720	63	4	6075	6791	29576	30271	0	COX1	728	+
HmaUn_WGA61204	81.94	144	22	1	5551	5694	22848	22709	4e-11	CYTB	77.8	-
HmaUn_WGA61515.1	91.82	110	9	0	2958	3067	12595	12486	5e-32	ND1	147	-
HmaUn_WGA61515.2	95.24	147	7	0	2846	2992	13037	12891	7e-59	ND1	236	-
HmaUn_WGA61515.3	94.46	307	16	1	1138	1443	14002	13696	4e-128	s-rRNA_ND6	466	-
HmaUn_WGA61515.4	89.53	430	41	3	3814	4241	11680	11253	2e-130	ND4	474	-
HmaUn_WGA61515.5	88.45	580	52	3	1444	2023	13604	13040	4e-174	ND6_ND3	618	-
HmaUn_WGA61515.6	95.39	586	20	3	234	819	14728	14150	0	tRNA-Met_s-rRNA	932	-
HmaUn_WGA61515.7	89.87	622	60	1	6981	7602	10212	9594	0	COX1_pseudoCOX1-4	729	-
HmaUn_WGA61515.8	87.4	770	85	4	3043	3811	12474	11716	0	ND1_ND4	741	-
HmaUn_WGA61515.9	92.39	959	71	2	5716	6674	11205	10249	0	CYTB_COX1	1306	-
HmaUn_WGA62090.1	93.15	73	5	0	1775	1847	2991	2919	2e-19	ND3	105	-
HmaUn_WGA62090.2	91.43	1786	126	7	1	1784	7657	5897	0	pseudoCOX1-3_tRNA-Met_s-rRNA_ND6_ND3	2311	-
HmaUn_WGA62090.3	86.9	84	11	0	6021	6104	22761	22678	9e-12	COX1	79.8	-
HmaUn_WGA62090.4	81.73	197	32	1	5670	5866	23316	23124	6e-19	CYTB	103	-
HmaUn_WGA62494	84.76	105	15	1	75	179	3458	3355	6e-10	pseudoCOX1-3	73.8	-
HmaUn_WGA63544	82.24	991	143	10	6619	7597	88849	87880	5e-149	COX1_pseudoCOX1-4	535	-
HmaUn_WGA64658	93.1	58	4	0	7454	7511	182842	182785	6e-13	COX1_pseudoCOX1-4	83.8	-
HmaUn_WGA64707	85.12	121	15	1	7479	7599	64765	64882	6e-16	COX1_pseudoCOX1-4	93.7	+
HmaUn_WGA64908.1	97.77	358	8	0	3253	3610	56020	55663	0	ND1_ND4	646	-
HmaUn_WGA64908.2	98.09	418	8	0	7144	7561	55134	55551	0	COX1_pseudoCOX1-4	765	+
HmaUn_WGA64908.3	99.08	870	8	0	499	1368	59049	58180	0	s-rRNA_ND6	1661	-
HmaUn_WGA64908.4	96.8	1720	49	1	1373	3092	57882	56169	0	ND6_ND3_ND4L_ND1	2976	-
HmaUn_WGA65158	83.87	93	14	1	4446	4538	281974	281883	3e-05	ND4	58 N	-
HmaUn_WGA65158	86.89	244	32	0	4627	4870	281846	281603	4e-57	ND4_CYTB	230	-
HmaUn_WGA65201	87.23	235	27	1	6532	6766	86558	86327	3e-55	COX1	224	-
HmaUn_WGA65224.1	87.5	72	9	0	7357	7428	33192	33263	2e-09	COX1	71.9	+
HmaUn_WGA65224.2	90.8	250	23	0	7072	7321	32931	33180	4e-82	COX1	313	+
HmaUn_WGA65224.3	88.01	317	22	2	2066	2382	10592	10892	6e-90	ND3_ND4L	339	+
HmaUn_WGA65531	94.69	245	13	0	7368	7612	97303	97547	5e-103	COX1_pseudoCOX1-4	383	+
HmaUn_WGA65611.1	84.86	185	12	1	2617	2785	46186	46002	5e-38	ND1	167	-
HmaUn_WGA65611.2	91.76	680	55	1	2858	3537	46000	45322	0	ND1_ND4	896	-
HmaUn_WGA65611.3	90.85	3269	248	12	3577	6815	45309	42062	0	ND4_CYTB_COX1	4092	-
HmaUn_WGA65777	97.03	6325	169	4	1	6324	36510	42816	0	pseudoCOX1-3_tRNA-Met_s-rRNA_ND6_ND3_ND4L_ND1_ND4_CYTB_COX1	11100	+
HmaUn_WGA65878	92.77	1024	69	2	1419	2442	207229	206211	0	ND6_ND3_ND4L_ND1	1433	-
HmaUn_WGA65891	100	438	0	0	4332	4769	54596	54159	0	ND4	868	-
HmaUn_WGA65953	93.98	166	10	0	2480	2645	755	590	4e-63	ND1	250	-
HmaUn_WGA66265.1	86.3	73	9	1	5548	5620	42745	42816	3e-05	CYTB	58 C	+
HmaUn_WGA66265.2	79.49	195	39	1	5261	5455	42427	42620	2e-06	CYTB	61.9	+
HmaUn_WGA66265.3	84.16	322	45	2	6935	7256	63249	63564	6e-56	COX1	226	+
HmaUn_WGA66265.4	84.34	364	52	1	6137	6500	43356	43714	5e-69	pseudoCOX1-3	270	+
HmaUn_WGA66265.5	81.82	121	14	1	7562	7682	15412	15300	2e-09	pseudoCOX1-4	71.9	-
HmaUn_WGA66265.6	91.13	496	44	0	6933	7428	15994	15499	8e-179	COX1	634	-
HmaUn_WGA66603.1	87.93	174	21	0	4539	4712	38438	38611	1e-41	ND4	178	+
HmaUn_WGA66603.10	93.57	809	41	4	14	819	34902	35702	0	pseudoCOX1-3_tRNA-Met_s-rRNA	1174	+
HmaUn_WGA66603.11	88.78	1596	131	10	4695	6281	38617	40173	0	ND4_CYTB_COX1	1740	+
HmaUn_WGA66603.2	87.3	189	20	3	3811	3997	37856	38042	8e-37	ND4	163	+
HmaUn_WGA66603.3	92.79	222	16	0	2846	3067	36799	37020	4e-82	ND1	313	+
HmaUn_WGA66603.4	91.24	388	34	0	4095	4482	38042	38429	3e-138	ND4	500	+
HmaUn_WGA66603.5	94.46	487	26	1	958	1443	35703	36189	0	s-rRNA_ND6	743	+
HmaUn_WGA66603.6	89.31	580	51	2	1444	2023	36228	36796	0	ND6_ND3	660	+
HmaUn_WGA66603.7	90.41	605	57	1	6269	6873	40205	40808	0	COX1	731	+
HmaUn_WGA66603.8	87.01	770	85	5	3043	3811	37068	37823	0	ND1_ND4	714	+
HmaUn_WGA66603.9	90.31	774	68	2	6829	7602	40956	41722	0	COX1_pseudoCOX1-4	934	+
HmaUn_WGA66789	89.53	7468	764	8	211	7677	11771	19221	0	tRNA-Met_s-rRNA_ND6_ND3_ND4L_ND1_ND4_CYTB_pseudoCOX1-4	8560	+
HmaUn_WGA66870.1	87.58	161	15	2	1363	1518	249293	249453	3e-33	ND6	151	+
HmaUn_WGA66870.2	89.16	286	30	1	6373	6658	166614	166330	4e-82	COX1	313	-
HmaUn_WGA66870.3	92.58	512	32	2	6805	7314	166221	165714	0	COX1	706	-
HmaUn_WGA66870.4	86.46	539	51	5	1545	2080	250619	251138	2e-133	ND6_ND3	484	+
HmaUn_WGA66870.5	88.54	567	64	1	4089	4654	253809	254375	1e-168	ND4	601	+
HmaUn_WGA66870.6	87.15	568	45	4	5776	6343	167204	166665	2e-157	CYTB_COX1	563	-
HmaUn_WGA66870.7	86.6	724	82	6	4833	5555	167916	167207	2e-179	ND4_CYTB	636	-
HmaUn_WGA66870.8	87.91	1001	110	4	2093	3092	252760	253750	0	ND3_ND4L_ND1	1007	+
HmaUn_WGA66870.9	91.7	1120	69	13	21	1131	240647	241751	0	pseudoCOX1-3_tRNA-Met_s-rRNA	1402	+
HmaUn_WGA67073.1	97.65	1151	26	1	386	1536	66594	65445	0	s-rRNA_ND6	2060	-
HmaUn_WGA67073.2	95.15	2951	129	2	1647	4584	65443	62494	0	ND6_ND3_ND4L_ND1_ND4	4724	+
HmaUn_WGA67301	97.89	7684	155	4	1	7682	19006	26684	0	pseudoCOX1-3_tRNA-Met_s-rRNA_ND6_ND3_ND4L_ND1_ND4_CYTB_pseudoCOX1-4	13900	+
HmaUn_WGA67357.1	97.3	74	2	0	340	413	25410	25337	3e-27	s-rRNA	131	-
HmaUn_WGA67357.2	91.46	82	7	0	3560	3641	25112	25031	4e-20	ND4	107	-
HmaUn_WGA67357.3	88.55	716	77	2	3669	4384	25028	24318	0	ND4	759	-
HmaUn_WGA67485.1	87.55	249	28	1	4132	4380	36397	36152	3e-61	ND4	244	-
HmaUn_WGA67485.2	87.68	901	88	7	5632	6530	34954	34075	0	CYTB_COX1	882	-
HmaUn_WGA67485.3	87.43	1074	106	8	6611	7682	34064	33018	0	COX1_pseudoCOX1-4	1037	-
HmaUn_WGA67485.4	87.82	1190	136	4	4455	5644	36148	34968	0	ND4_CYTB	1187	-
HmaUn_WGA67485.5	86.79	3905	396	29	210	4090	40208	36400	0	tRNA-Met_s-rRNA_ND6_ND3_ND4L_ND1_ND4	3600	-
HmaUn_WGA67498.1	94.83	116	6	0	340	455	32750	32635	9e-43	s-rRNA	182	-
HmaUn_WGA67498.2	87.36	182	23	0	3665	3846	32367	32186	1e-41	ND4	178	-
HmaUn_WGA67498.3	87.91	488	50	2	3897	4384	32102	31624	1e-137	ND4	498	-
HmaUn_WGA67513.1	92	75	6	0	6666	6740	10530	10604	3e-18	COX1	101	+
HmaUn_WGA67513.2	85.86	488	57	4	5010	5492	8807	9287	1e-109	CYTB	404	+
HmaUn_WGA67513.3	87.58	781	78	6	6768	7548	10649	11410	0	COX1_pseudoCOX1-4	757	+
HmaUn_WGA67513.4	84.61	1202	142	7	5509	6710	9348	10506	0	CYTB_COX1	932	+
HmaUn_WGA67630.1	96.08	51	2	0	6829	6879	38482	38532	1e-13	COX1	85.7	+
HmaUn_WGA67630.2	91.4	93	8	0	6651	6743	38351	38443	3e-24	COX1	121	+
HmaUn_WGA67630.3	85.66	495	46	5	6171	6655	37852	38331	8e-114	COX1	418	+
HmaUn_WGA67630.4	90.99	688	58	1	6859	7546	38624	39307	0	COX1_pseudoCOX1-4	870	+
HmaUn_WGA67630.5	87.38	745	67	6	4044	4768	37069	37806	0	ND4	726	+
HmaUn_WGA67659	98.58	3313	44	1	4374	7686	33325	30016	0	ND4_CYTB_COX1_pseudoCOX1-4	6191	-
HmaUn_WGA67919	94.18	275	4	2	6396	6658	49456	49730	5e-115	COX1	422	+
HmaUn_WGA68251	89.25	93	10	0	2437	2529	118710	118802	2e-19	ND1	105	+
HmaUn_WGA68405	87.23	94	12	0	2035	2128	27729	27636	2e-15	ND3_ND4L	91.7	-
HmaUn_WGA68720	93.33	75	5	0	487	561	17464	17538	1e-20	s-rRNA	109	+
HmaUn_WGA68786.1	91.56	237	20	0	1338	1574	97438	97202	1e-81	ND6	311	-
HmaUn_WGA68786.2	90.58	276	24	1	1571	1844	96928	96653	1e-88	ND6_ND3	335	-
HmaUn_WGA68786.3	94.21	311	18	0	6884	7194	89880	89570	2e-130	COX1	474	-
HmaUn_WGA68786.4	89.58	451	39	3	7234	7682	89487	89043	1e-140	COX1_pseudoCOX1-4	507	-
HmaUn_WGA68786.5	93.24	503	30	1	69	571	97942	97444	0	pseudoCOX1-3_tRNA-Met_s-rRNA	726	-
HmaUn_WGA68786.6	90.4	667	61	3	5090	5755	93411	92747	0	CYTB	791	-
HmaUn_WGA68786.7	89.09	981	97	5	5860	6838	90873	89901	0	CYTB_COX1	1066	-
HmaUn_WGA68786.8	90.04	3193	281	9	1856	5047	96574	93418	0	ND3_ND4L_ND1_ND4_CYTB	3792	-
HmaUn_WGA69066	95.02	221	11	0	6419	6639	21635	21855	2e-93	COX1	351	+
HmaUn_WGA69155	94.3	316	18	0	727	1042	68726	69041	2e-133	s-rRNA	484	+
HmaUn_WGA69241.1	94.08	169	10	0	5126	5294	86878	87046	7e-65	CYTB	256	+
HmaUn_WGA69241.2	90.69	290	27	0	5376	5665	87058	87347	2e-96	CYTB	361	+
HmaUn_WGA69241.3	88.59	377	39	3	3521	3897	85885	86257	1e-103	ND4	385	+
HmaUn_WGA69241.4	90.56	593	56	0	3910	4502	86875	86283	0	ND4	731	-
HmaUn_WGA69241.5	91.15	836	70	3	2616	3451	85034	85865	0	ND1_ND4	1049	+
HmaUn_WGA69241.6	90.24	1281	114	4	5670	6948	87424	88695	0	CYTB_COX1	1530	+
HmaUn_WGA69241.7	91.77	1786	117	8	3	1783	76950	78710	0	pseudoCOX1-3_tRNA-Met_s-rRNA_ND6_ND3	2355	+
HmaUn_WGA69241.8	94.83	387	20	0	789	1175	107893	108279	4e-171	s-rRNA	609	+
HmaUn_WGA69498	83.22	143	22	1	1	143	86868	87008	4e-14	pseudoCOX1-3	87.7	+
HmaUn_WGA69642	87.34	79	7	1	199	277	5334	5409	6e-10	tRNA-Met	73.8	+
HmaUn_WGA69740.1	91.12	608	53	1	3121	3728	88731	89337	0	ND1_ND4	769	+
HmaUn_WGA69740.2	95.09	692	30	3	5898	6587	89337	90026	0	CYTB_COX1	1080	+
HmaUn_WGA69740.3	92.93	990	66	3	6697	7682	90035	91024	0	COX1_pseudoCOX1-4	1386	+
HmaUn_WGA69948	91.8	61	5	0	203	263	104769	104829	2e-12	tRNA-Met	81.8	+
HmaUn_WGA70017	84.76	105	15	1	75	179	3809	3706	6e-10	pseudoCOX1-3	73.8	-
HmaUn_WGA70192	88.61	79	6	1	199	277	1413	1338	2e-12	tRNA-Met	81.8	-
HmaUn_WGA70251.1	91.01	178	16	0	847	1024	80862	81039	6e-56	s-rRNA	226	+
HmaUn_WGA70251.2	86.43	199	22	1	1113	1306	81066	81264	3e-42	s-rRNA_ND6	180	+
HmaUn_WGA70389	94.87	78	4	0	797	874	46631	46708	7e-25	s-rRNA	123	+
HmaUn_WGA70563.1	86.75	400	50	1	2	398	47418	47019	7e-99	pseudoCOX1-3_tRNA-Met_s-rRNA	369	-
HmaUn_WGA70563.2	89.24	502	49	2	1563	2064	45868	45372	1e-155	ND6_ND3	557	-
HmaUn_WGA70563.3	91.58	903	57	5	438	1322	47009	46108	0	s-rRNA_ND6	1176	-
HmaUn_WGA71033	91.22	319	24	1	2066	2384	7974	8288	8e-111	ND3_ND4L	408	+
HmaUn_WGA71374	83.83	235	30	3	472	700	61929	61697	3e-33	s-rRNA	151	-
HmaUn_WGA71390	89.04	1706	152	4	5904	7595	119480	117796	0	CYTB_COX1_pseudoCOX1-4	1929	-
HmaUn_WGA71458	86.44	1800	201	10	4801	6581	44238	46013	0	ND4_CYTB_COX1	1620	+
HmaUn_WGA71585	90.36	83	8	0	1419	1501	56405	56487	3e-18	ND6	101	+
HmaUn_WGA71951.1	96.12	2243	79	2	1244	3478	156461	158703	0	ND6_ND3_ND4L_ND1_ND4	3753	+
HmaUn_WGA71951.2	96.23	3765	125	5	3919	7682	158844	162592	0	ND4_CYTB_COX1_pseudoCOX1-4	6322	+
HmaUn_WGA72201.1	90.16	61	6	0	1602	1662	91890	91950	6e-10	ND6	73.8	+
HmaUn_WGA72201.2	96.88	64	2	0	513	576	90544	90607	3e-21	s-rRNA	111	+
HmaUn_WGA72201.3	88.46	130	8	1	1189	1318	91259	91381	7e-31	s-rRNA_ND6	143	+
HmaUn_WGA72201.4	80.19	308	43	3	1291	1582	91474	91779	7e-28	ND6	133	+
HmaUn_WGA72201.5	88.51	557	40	6	597	1149	90672	91208	6e-164	s-rRNA	585	+
HmaUn_WGA72201.6	83.99	631	75	6	1664	2291	95474	96081	6e-121	ND6_ND3_ND4L	442	+
HmaUn_WGA72355.1	90.74	54	5	0	1288	1341	134138	134085	4e-08	ND6	67.9	-
HmaUn_WGA72355.2	89.55	67	7	0	1607	1673	133747	133813	4e-11	ND6	77.8	+
HmaUn_WGA72355.3	86.3	73	10	0	1945	2017	133510	133438	1e-07	ND3	65.9	-
HmaUn_WGA72355.4	88.75	80	9	0	1371	1450	134083	134004	4e-14	ND6	87.7	-
HmaUn_WGA72355.5	84.28	159	22	1	1722	1880	133714	133559	7e-22	ND6_ND3	113	-
HmaUn_WGA72355.6	86.43	199	20	2	2327	2525	128595	128404	2e-40	ND4L_ND1	174	-
HmaUn_WGA72355.7	82.08	212	28	4	2059	2269	129483	129281	1e-17	ND3_ND4L	99.6	-
HmaUn_WGA72608	87.43	175	15	2	215	389	135397	135230	5e-38	tRNA-Met_s-rRNA	167	-
HmaUn_WGA72693	98.75	80	1	0	637	716	162586	162507	3e-33	s-rRNA	151	-
HmaUn_WGA72901.1	90.28	216	20	1	1829	2043	4148	4363	3e-64	ND3	254	+
HmaUn_WGA72901.2	90.13	304	30	0	2028	2331	4406	4709	1e-97	ND3_ND4L	365	+
HmaUn_WGA72901.3	91.9	1456	107	6	1	1452	2621	4069	0	pseudoCOX1-3_tRNA-Met_s-rRNA_ND6	1913	+
HmaUn_WGA73441	99.82	1129	1	1	4031	5158	1	1129	0	ND4_CYTB	2214	+
HmaUn_WGA76180	98.29	879	11	3	6804	7682	1	875	0	COX1_pseudoCOX1-4	1602	+
HmaUn_WGA76826	99.81	1080	0	2	4360	5437	1	1080	0	ND4_CYTB	2109	+
HmaUn_WGA77476	99.91	1106	0	1	2148	3253	1	1105	0	ND4L_ND1	2177	+
HmaUn_WGA79134	99.82	1089	0	2	5691	6779	1	1087	0	CYTB_COX1	2127	+
HmaUn_WGA83959	99.67	1225	0	4	3303	4527	1221	1	0	ND1_ND4	2365	-
HmaUn_WGA85962	99.76	1267	1	2	1249	2514	1266	1	0	ND6_ND3_ND4L_ND1	2472	-
HmaUn_WGA88002	97.99	1390	24	3	587	1972	1390	1	0	s-rRNA_ND6_ND3	2512	-
HmaUn_WGA94080	99.93	1518	0	1	4860	6376	1518	1	0	CYTB_COX1	2993	-
HmaUn_WGA94711	98.69	1221	13	3	2973	4192	5	1223	0	ND1_ND4	2270	+
HmaUn_WGA95011	99.6	1010	2	2	6664	7673	1008	1	0	COX1_pseudoCOX1-4	1955	-
HmaUn_WGA95626	99.91	1064	0	1	3866	4928	1	1064	0	ND4_CYTB	2093	+
HmaUn_WGA98594	98.51	1143	17	0	3150	4292	1143	1	0	ND1_ND4	2131	-
HmaUn_WGA100759	99.91	1149	0	1	3784	4932	1	1148	0	ND4_CYTB	2262	+
HmaUn_WGA101575	91.34	797	52	2	2627	3407	799	4	0	ND1_ND4	1047	-
HmaUn_WGA105831	97.01	1139	30	4	5058	6196	1	1135	0	CYTB_COX1	1957	+
HmaUn_WGA106291.1	86.97	399	48	2	2792	3187	22	419	3e-98	ND1	367	+
HmaUn_WGA106291.2	83.58	810	117	9	3315	4114	478	1281	2e-136	ND1_ND4	494	+
HmaUn_WGA106905	87.5	72	8	1	72	143	800	870	5e-07	pseudoCOX1-3	63.9	+
HmaUn_WGA109393	99.82	1141	2	0	2296	3436	1	1141	0	ND4L_ND1_ND4	2246	+
HmaUn_WGA110391	99.62	1045	3	1	90	1134	1	1044	0	pseudoCOX1-3_tRNA-Met_s-rRNA	2032	+
HmaUn_WGA112808	98.23	1184	21	0	5954	7137	1184	1	0	CYTB_COX1	2181	-
HmaUn_WGA115387	90.13	800	61	4	6895	7682	1122	329	0	COX1_pseudoCOX1-4	955	-
HmaUn_WGA116532	98.71	1475	16	3	860	2334	1472	1	0	s-rRNA_ND6_ND3_ND4L	2750	-
HmaUn_WGA120224	84.08	157	21	1	5670	5826	677	829	3e-21	CYTB	111	+
HmaUn_WGA120974	99.72	1076	1	2	1259	2334	1074	1	0	ND6_ND3_ND4L	2093	-
HmaUn_WGA121587	99.73	1118	0	3	1327	2444	1116	2	0	ND6_ND3_ND4L_ND1	2169	-
HmaUn_WGA124745	87.14	1112	102	6	665	1775	1	1072	0	s-rRNA_ND6_ND3	1092	+
HmaUn_WGA127745	99.64	1393	3	2	747	2138	1392	1	0	s-rRNA_ND6_ND3_ND4L	2706	-
HmaUn_WGA129384.1	93.33	135	9	0	1419	1553	539	673	6e-47	ND6	196	+
HmaUn_WGA129384.2	92.18	243	18	1	2497	2739	1360	1601	4e-85	ND1	323	+
HmaUn_WGA129384.3	93.56	652	42	0	1815	2466	700	1351	0	ND3_ND4L_ND1	959	+
HmaUn_WGA130849	99.23	1174	5	3	669	1841	1171	1	0	s-rRNA_ND6_ND3	2234	-
HmaUn_WGA131708.1	91.99	312	20	3	1144	1452	5	314	2e-108	s-rRNA_ND6	400	+
HmaUn_WGA131708.2	88.18	516	48	2	1829	2331	393	908	5e-152	ND3_ND4L	545	+
Note: Start and end indicates e tpositions of the alignments in the H. magnipapillata mitochondrial chromosome 2 (mt-Chr2) and nuclear genome. Orientation corresponds to whether integration in the nuclear genome is 5' > 3' (+) or 3' > 5' (-). The E-value and identity with H. magnipapillata mtDNA are indicated as the expected value and % of identity, respectively for each returned alignment.
