# Supplementary material for: Exceptionally high cumulative percentage of NUMTs originating from linear mitochondrial DNA molecules in the Hydra magnipapillata genome
Source: BMC Genomics. 2013 Jul 4;14:447. doi: 10.1186/1471-2164-14-447 (PMC3716686; doi:10.1186/1471-2164-14-447)
Supplement: Additional file 2: Table S3 — NUMTs detected in the N. vectensis genome, and parameters of alignments returned on BLASTN searches.Start and end indicate the positions of the alignments in the N. vectensis mitochondrial (mtDNA) and nuclear genomes. Orientation corresponds to whether integration in the nuclear genome is 5’ > 3’ (+) or 3’ > 5’ (−). The E-value and identity with N. vectensis mtDNA are indicated as the expected value and % of identity, respectively, for each returned alignment. [file 1471-2164-14-447-S2.xls]

## Sheet: Table S3
Table S3 - NUMTs detected in the N. vectensis nuclear genome, and parameters of alignments returned on BLASTN searches
NUMT#	Genes included	Length of NUMT	Starting nucleotide in mtDNA sequence	Ending nucleotide in mtDNA sequence	Starting nucleotide of NUMT insertion	Ending nucleotide of NUMT insertion	Blast score	E-value	Identity with N. vectensis mtDNA	Orientation
scaffold_1	COX1	136	14185	14320	1948639	1948774	270	3e-69	100	+
scaffold_12.1	CYTB_tRNA-Met	819	10003	10821	1321510	1322327	1602	0	99.76	+
scaffold_12.2	l-rRNA_COX3	914	12142	13055	1320547	1321459	1790	0	99.78	+
scaffold_12.3	COX1	869	14243	15111	1322378	1323245	1693	0	99.65	+
scaffold_18193	COX1	368	14289	14656	368	1	729	0	100	-
scaffold_185	ND5	885	2327	3211	285834	286718	1748	0	99.89	+
scaffold_209.1	ND2	850	3574	4423	407399	406550	1685	0	100	-
scaffold_209.2	ND6_CYTB	884	8545	9428	403859	402978	1715	0	99.66	-
scaffold_211	ND4	76	6977	7052	290039	290111	99.6	6e-18	92.11	-
scaffold_229	tRNA-Met	1088	10304	11391	239563	238491	2052	0	98.53	-
scaffold_23	COX2	345	6337	6680	160501	160845	652	0	99.13	-
scaffold_26.1	ND4L_ATP8_ATP6_ND5	1836	15113	558	838000	836166				+
scaffold_26.2	ND6_CYTB	860	8549	9408	844586	843727	1699	0	99.88	-
scaffold_26.3	CYTB_tRNA-Met	895	9929	10823	843552	842658	1768	0	99.89	-
scaffold_2708	ND2	870	3624	4493	873	6	1693	0	99.77	-
scaffold_28	COX1_ND4L_ATP8_ATP6	863	14986	15847	1062550	1061688	1695	0	99.88	-
scaffold_2815	ND5_ND1	877	193	1069	2417	1543	1707	0	99.77	-
scaffold_4	COX1_ND4L_ATP8	1015	14605	15619	2671	1658	1990	0	99.8	-
scaffold_493	COX2_ND4	817	6670	7486	23206	22390	1614	0	99.88	-
scaffold_493	l-rRNA_COX3	823	11901	12722	17592	16771	1600	0	99.76	-
scaffold_7392	COX1_ND4L	503	14693	15195	1	503	997	0	100	+
scaffold_8022	ND4	54	6977	7030	3625	3675	71.9	1e-09	92.59	+
scaffold_854	ND4_ND6_CYTB	970	8171	9140	2229	1260	1917	0	99.9	-
scaffold_8555	ND1_ND3	823	1482	2304	2734	3554	1594	0	99.64	+
Note: Start and end indicates the positions of the alignments in the N. vectensis mitochondrial (mtDNA) and nuclear genomes. Orientation corresponds to whether integration in the nuclear genome is 5' > 3' (+) or 3' > 5' (-). The E-value and identity with N. vectensis mtDNA are indicated as the expected value and % of identity, respectively, for each returned alignment.
