# Supplementary material for: Exceptionally high cumulative percentage of NUMTs originating from linear mitochondrial DNA molecules in the Hydra magnipapillata genome
Source: BMC Genomics. 2013 Jul 4;14:447. doi: 10.1186/1471-2164-14-447 (PMC3716686; doi:10.1186/1471-2164-14-447)
Supplement: Additional file 3: Table S4 — NUMTs detected in the A. digitifera genome, and parameters of alignments returned on BLASTN searches. Start and end indicate the positions of the alignments in the A. digitifera mitochondrial (mtDNA) and nuclear genomes. Orientation corresponds to whether integration in the nuclear genome is 5’ > 3’ (+) or 3’ > 5’ (−). The E-value and identity with A. digitifera mtDNA are indicated as the expected value and % of identity, respectively, for each returned alignment. [file 1471-2164-14-447-S3.xls]

## Sheet: Table S4
Table S4 - NUMTs detected in the A. digitifera nuclear genome, and parameters of alignments returned on BLASTN searches
NUMT#	Genes included	Length of NUMT	Starting nucleotide in mtDNA sequence	Ending nucleotide in mtDNA sequence	Starting nucleotide of NUMT insertion	Ending nucleotide of NUMT insertion	Blast score	E-value	Identity with hydra mtDNA	Orientation
BACK01016559.1	ND3	86	14995	15080	8498	8413	139	8e-30	95.35	-
Note: Start and end indicates the positions of the alignments in the A. digitifera mitochondrial and nuclear genomes. Orientation corresponds to whether integration in the nuclear genome is 5' > 3' (+) or 3' > 5' (-). The E-value and identity with A. digitifera mtDNA are indicated as the expected value and % of identity, repectively, for each returned alignment.
