# Supplementary material for: Exceptionally high cumulative percentage of NUMTs originating from linear mitochondrial DNA molecules in the Hydra magnipapillata genome
Source: BMC Genomics. 2013 Jul 4;14:447. doi: 10.1186/1471-2164-14-447 (PMC3716686; doi:10.1186/1471-2164-14-447)
Supplement: Additional file 4: Table S5 — Sequencing and assembly statistics for three cnidarian genomes. [file 1471-2164-14-447-S4.xls]

## Sheet: Table S5
Table S5 - Sequencing and assembly statistics for three cnidarian genomes.
Specie	GenBank Accession	Genome size	Contig N50	Scaffold N50	Sequencing strategy	Sequencing method	Assembly algorithms
H. magnipapillata	ABRM00000000	1.05 Gb	10.1 kb	96.3 kb	whole-genome shotgun	Roche 454	greedy
A. digitifera	BACK00000000	420 Mb	10.7 kb	191.5 kb	whole-genome shotgun	Roche 454/ Illumina Solexa	overlap-layout-consensus
N. vectensis	ABAV00000000	357 Mb	19.8 kb	472.6 kb	whole-genome shotgun	Sanger	overlap-layout-consensus
