# Supplementary material for: Exceptionally high cumulative percentage of NUMTs originating from linear mitochondrial DNA molecules in the Hydra magnipapillata genome
Source: BMC Genomics. 2013 Jul 4;14:447. doi: 10.1186/1471-2164-14-447 (PMC3716686; doi:10.1186/1471-2164-14-447)
Supplement: Additional file 6: Table S6 — A list of NUMT duplications identified in the H. magnipapillata genome. [file 1471-2164-14-447-S6.xls]

## Sheet: Table S6
Table S6 - A list of NUMT duplications identified in the H. magnipapillata genome.
Mitochondrial Gene	Mitochondrial location	No. of duplications	Nuclear locations
COX1	mt-Chr1:1-173	2	HmaUn_WGA52395_1:18655-18493 HmaUn_WGA65158_1:413318-413156
COX1_tRNA-Met_l-rRNA	mt-Chr1:10-785	2	HmaUn_WGA7120_1:40265-41032 HmaUn_WGA61039_1:56631-55859
l-rRNA_tRNA-Trp	mt-Chr1:729-2085	2	HmaUn_WGA29794_1:21193-19831 HmaUn_WGA68820_1:75244-73899
l-rRNA	mt-Chr1:907-1052	2	HmaUn_WGA102444_1:212-352 HmaUn_WGA69596_1:10483-10623
l-rRNA	mt-Chr1:1271-1324	6	HmaUn_WGA20961_1:192-139 HmaUn_WGA2556_1:249-302 HmaUn_WGA100408_1:394-341 HmaUn_WGA119515_1:778-725 HmaUn_WGA20570_1:787-840 HmaUn_WGA71831_1:62814-62723
l-rRNA	mt-Chr1:1514-1639	2	HmaUn_WGA71303_1:9062-8491 HmaUn_WGA69981_1:92449-92329
l-rRNA_tRNA-Trp_COX2_ATP8_ATP6	mt-Chr1:1767-3735	2	HmaUn_WGA31314_1:691-2592 HmaUn_WGA14267_1:1462-3389
tRNA-Trp_COX2	mt-Chr1:2089-2459	2	HmaUn_WGA29794_:19788-19418 HmaUn_WGA68820_1:73856-73485
ATP8_ATP6	mt-Chr1:2979-3137	2	HmaUn_WGA34996_1:1397-1243 HmaUn_WGA39262_1:2188-1980
ATP6_COX3	mt-Chr:3413-4001	2	HmHmaUn_WGA19654_1:4384-3794 HmaUn_WGA65263_1:42417-43007
ATP6_COX3	mt-Chr1:3771-4001	2	HmaUn_WGA58862_1:1296-1526 HmaUn_WGA42915_1:2244-2473
COX3	mt-Chr1:3090-4244	2	HmaUn_WGA58862_1:1560-1825 HmaUn_WGA42915_1:2507-2772
ND2	mt-Chr1:5022-5515	2	HmaUn_WGA67212_1:2766-3246 HmaUn_WGA46741_2:129-609
ND2_ND5	mt-Chr1:5636-5961	3	HmaUn_WGA42247_1:345-23 HmaUn_WGA42247_1:1173-851 HmaUn_WGA67212_1:8356-8678
ND5	mt-Chr1:6367-6436	3	HmaUn_WGA16330_1:805-736 HmaUn_WGA69742_1:10214-10283 HmaUn_WGA46560_1:12003-11965
ND5	mt-Chr1:6464-6991	2	HmaUn_WGA69742_1:10286-10814 HmaUn_WGA46560_1:11960-11431
ND5	mt-Chr1:6988-7128	2	HmaUn_WGA3016_1:780-920 HmaUn_WGA67212_1:9658-9792
COX1	mt-Chr1:7862-8091	2	HmaUn_WGA72328_1:36681-36435 HmaUn_WGA64755_1:37657-37885
COX1	mt-Chr1:7912-8194	2	HmaUn_WGA67727_1:137668-137338 HmaUn_WGA68101_1:151409-151140
COX1	mt-Chr1:8012-8070	2	HmaUn_WGA23753_1:5786-5728 HmaUn_WGA72608_1:135425-135438
COX1	mt-Chr2:75-179	2	HmaUn_WGA62494_1:3458-3355 HmaUn_WGA70017_1:3809-3706
COX1_tRNA-Met_s-rRNA	mt-Chr2:100-832	2	HmaUn_WGA22732_1:14408-15120 HmaUn_WGA41973_1:84018-83308
tRNA-Met	mt-Chr2:199-277	2	HmaUn_WGA70192_1:1413-1338 HmaUn_WGA69642_1:5334-5409
tRNA-Met_s-rRNA	mt-Chr2:215-389	2	HmaUn_WGA23753_1:5814-5981 HmaUn_WGA72608_1:135397-135230
ND6_ND3	mt-Chr2:1444-2023	2	HmaUn_WGA61515_1:13604-13040 HmaUn_WGA66603_1:36228-36796
ND6_ND3	mt-Chr2:1545-2080	2	HmaUn_WGA66870_1:250619-251138 HmaUn_WGA44932_1:1203-1731
ND6	mt-Chr2:1607-1673	2	HmaUn_WGA37589_1:717-783 HmaUn_WGA72355_1:133747-133813
ND3	mt-Chr2:1945-2017	2	HmaUn_WGA37589_1:480-408 HmaUn_WGA72355_1:133510-133438
ND3_ND4L	mt-Chr2:2059-2269	2	HmaUn_WGA56436_1:16712-16510 HmaUn_WGA72355_1:129483-129281
ND3_ND4L	mt-Chr2:2066-2382	2	HmaUn_WGA65424_1:10592-10892 HmaUn_WGA71033_1:7974-8288
ND1_ND4	mt-Chr2:3043-3811	2	HmaUn_WGA61515_1:12474-11716 HmaUn_WGA66603_1:37068-37823
ND4	mt-Chr2:4152-4336	2	HmaUn_WGA22732_1:17723-17901 HmaUn_WGA41973_1:79975-79797
ND4_CYTB	mt-Chr2:4361-5043	2	HmaUn_WGA22732_1:18226-18906 HmaUn_WGA41973_1:79470-78793
CYTB	mt-Chr2:4823-4867	2	HmaUn_WGA67357_1:24298-24254 HmaUn_WGA67498_1:31604-31560
CYTB	mt-Chr2:5376-5567	3	HmaUn_WGA34211_1:1456-1524 HmaUn_WGA36796_1:51569-51379 HmaUn_WGA69241_1:87058-87347
CYTB	mt-Chr2:5548-5620	2	HmaUn_WGA58902_1:1453-1524 HmaUn_WGA66265_1:42745-42816
COX1	mt-Chr2:6137-6500	2	HmaUn_WGA58902_1:2064-2422 HmaUn_WGA66265_1:43356-43714
COX1	mt-Chr2:6935-7256	2	HmaUn_WGA58902_1:17290-17605 HmaUn_WGA66265_1:63249-63564
COX1	mt-Chr2:7521-7652	3	HmaUn_WGA44734_1:1123-999 HmaUn_WGA25663_1:19577-19701 HmaUn_WGA1852_1:38908-38784
