# Supplementary material for: Exceptionally high cumulative percentage of NUMTs originating from linear mitochondrial DNA molecules in the Hydra magnipapillata genome
Source: BMC Genomics. 2013 Jul 4;14:447. doi: 10.1186/1471-2164-14-447 (PMC3716686; doi:10.1186/1471-2164-14-447)
Supplement: Additional file 9: Table S7 — NUMT content in protist nuclear genomes. Note: MT size, mitochondrial genome size. NUMT P, NUMT cumulative. [file 1471-2164-14-447-S9.xls]

## Sheet: Table S7
Table S7 - NUMT content in protist nuclear genomes.
Species	Structure	Taxonomy	MT size (bp)	Gene number	rRNA number	tRNA number	NUMT P (%)	Website	Reference
Plasmodium reichenowi	linear	Haemosporida	5966	3	0	0	0.0038	ftp://ftp.sanger.ac.uk/pub/pathogens/Plasmodium/reichenowi/	Unpublished
Plasmodium gallinaceum	linear	Haemosporida	6003	3	15	0	0.002	ftp://ftp.sanger.ac.uk/pub/pathogens/Plasmodium/gallinaceum/	Schneider D, Shahabuddin M: Malaria parasite development in a Drosophila model. Science 2000, 288:2376-2379.
Plasmodium falciparum	linear	Haemosporida	5967	3	0	0	0.0006	ftp://ftp.sanger.ac.uk/pub/pathogens/Plasmodium/falciparum/3D7/3D7.version2.1.5/	Gardner MJ, Hall N, Fung E, White O, Berriman M, Hyman RW, Carlton JM, Pain A, Nelson KE, Bowman S, Paulsen IT, James K, Eisen JA, Rutherford K, Salzberg SL, Craig A, Kyes S, Chan MS, Nene V, Shallom SJ, Suh B, Peterson J, Angiuoli S, Pertea M, Allen J, Selengut J, Haft D, Mather MW, Vaidya AB, Martin DM, Fairlamb AH, Fraunholz MJ, Roos DS, Ralph SA, McFadden GI, Cummings LM, Subramanian GM, Mung…
Plasmodium berghei	linear	Haemosporida	5957	3	15	0	0	http://www.ncbi.nlm.nih.gov/Traces/wgs/?val=CAAI01	Hall N, Karras M, Raine JD, Carlton JM, Kooij TW, Berriman M, Florens L, Janssen CS, Pain A, Christophides GK, James K, Rutherford K, Harris B, Harris D, Churcher C, Quail MA, Ormond D, Doggett J, Trueman HE, Mendoza J, Bidwell SL, Rajandream MA, Carucci DJ, Yates JR, 3rd, Kafatos FC, Janse CJ, Barrell B, Turner CM, Waters AP, Sinden RE: A comprehensive survey of the Plasmodium life cycle by geno…
Plasmodium knowlesi	circular	Haemosporida	5957	3	0	0	0	ftp://ftp.sanger.ac.uk/pub/pathogens/Plasmodium/knowlesi/March_2013/	Pain A, Bohme U, Berry AE, Mungall K, Finn RD, Jackson AP, Mourier T, Mistry J, Pasini EM, Aslett MA, Balasubrammaniam S, Borgwardt K, Brooks K, Carret C, Carver TJ, Cherevach I, Chillingworth T, Clark TG, Galinski MR, Hall N, Harper D, Harris D, Hauser H, Ivens A, Janssen CS, Keane T, Larke N, Lapp S, Marti M, Moule S, Meyer IM, Ormond D, Peters N, Sanders M, Sanders S, Sargeant TJ, Simmonds M, …
Plasmodium vivax	circular	Haemosporida	5990	3	0	0	0	http://www.ncbi.nlm.nih.gov/Traces/wgs/?val=AAKM01	Carlton JM, Adams JH, Silva JC, Bidwell SL, Lorenzi H, Caler E, Crabtree J, Angiuoli SV, Merino EF, Amedeo P, Cheng Q, Coulson RM, Crabb BS, Del Portillo HA, Essien K, Feldblyum TV, Fernandez-Becerra C, Gilson PR, Gueye AH, Guo X, Kang'a S, Kooij TW, Korsinczky M, Meyer EV, Nene V, Paulsen I, White O, Ralph SA, Ren Q, Sargeant TJ, Salzberg SL, Stoeckert CJ, Sullivan SA, Yamamoto MM, Hoffman SL, W…
Tetrahymena malaccensis	linear	Hymenostomatida	47691	45	6	8	0	http://www.ncbi.nlm.nih.gov/Traces/wgs/?val=AFXY02	Unpublished
Tetrahymena thermophila	linear	Hymenostomatida	47577	46	6	8	0	http://www.ncbi.nlm.nih.gov/Traces/wgs/?val=AAGF03	Unpublished
Babesia bovis	linear	Piroplasmida	6005	3	5	0	0	http://www.ncbi.nlm.nih.gov/Traces/wgs/?val=AAXT01	Brayton KA, Lau AO, Herndon DR, Hannick L, Kappmeyer LS, Berens SJ, Bidwell SL, Brown WC, Crabtree J, Fadrosh D, Feldblum T, Forberger HA, Haas BJ, Howell JM, Khouri H, Koo H, Mann DJ, Norimine J, Paulsen IT, Radune D, Ren Q, Smith RK, Jr., Suarez CE, White O, Wortman JR, Knowles DP, Jr., McElwain TF, Nene VM: Genome sequence of Babesia bovis and comparative analysis of apicomplexan hemoprotozoa.…
Theileria parva	linear	Piroplasmida	5895	3	5	0	0	http://www.ncbi.nlm.nih.gov/Traces/wgs/?val=AAGK01	Gardner MJ, Bishop R, Shah T, de Villiers EP, Carlton JM, Hall N, Ren Q, Paulsen IT, Pain A, Berriman M, Wilson RJ, Sato S, Ralph SA, Mann DJ, Xiong Z, Shallom SJ, Weidman J, Jiang L, Lynn J, Weaver B, Shoaibi A, Domingo AR, Wasawo D, Crabtree J, Wortman JR, Haas B, Angiuoli SV, Creasy TH, Lu C, Suh B, Silva JC, Utterback TR, Feldblyum TV, Pertea M, Allen J, Nierman WC, Taracha EL, Salzberg SL, W…
Chlamydomonas reinhardtii	linear	Chlorophyta	15758	8	14	3	0.0019	http://www.ncbi.nlm.nih.gov/Traces/wgs/?val=ABCN01	Merchant SS, Prochnik SE, Vallon O, Harris EH, Karpowicz SJ, Witman GB, Terry A, Salamov A, Fritz-Laylin LK, Marechal-Drouard L, Marshall WF, Qu LH, Nelson DR, Sanderfoot AA, Spalding MH, Kapitonov VV, Ren Q, Ferris P, Lindquist E, Shapiro H, Lucas SM, Grimwood J, Schmutz J, Cardol P, Cerutti H, Chanfreau G, Chen CL, Cognat V, Croft MT, Dent R, Dutcher S, Fernandez E, Fukuzawa H, Gonzalez-Ballest…
Note: MT size, mitochondrial genome size. NUMT P, NUMT cumulative percentage.
